# Supplementary material for: Exploring the host factors affecting asymptomatic Plasmodium falciparum infection: insights from a rural Burkina Faso study
Source: Malar J. 2023 Sep 1;22:252. doi: 10.1186/s12936-023-04686-0 (PMC10474782; doi:10.1186/s12936-023-04686-0)
Supplement: Supplementary file 2 — Additional file 2. A CSV with the analysed dataset that can be used to reproduce the results of this study. [file 12936_2023_4686_MOESM2_ESM.csv]

id	sex	decimalAge	HBA	HBB	stfr_nM	hepcidin_pgml	ferritin_ngml	tnfa_pgml	il6_pgml	il10_pgml	ifngamma_pgml	mal_rbcUl	mal_rbcPercent	gametocytesUl	gametocytesPercent	rbc_Tl	hgbGdl	hctPercent	mcvFl	mchPg	mchcGdl	rdwcvPercent	microrPercent	macrorPercent	weight	height	muac	HBAHBB	HBAHBB_cllpsd	HBAHBB_cllpsd2	HBAHBB_cllpsd3	HBAHBB_cllpsd4	qual_mal_rbcUl	qual_gamUl	log10_mal_rbcUl_per	log10_gamUl_per	ageGrp	mfaz	bmi	malnutrition	hbGrp
1002	F	1.729	(aa/aa)	wt/wt	NA	NA	NA	NA	NA	NA	NA	4	1e-04	2	0	5.07	8	30.5	60.2	15.8	26.2	23.7	58.3	1.3	7.8	72	13	A/B (=wt)	A/B (=wt)	A/B (=wt)	A/B	A/B	negative	positive	-1	0.303196057420489	<2y	-1.48	15.0462962962963	mild	anemic
1003	F	1.403	(aa/aa)	wt/wt	NA	NA	NA	NA	NA	NA	NA	NA	NA	NA	NA	4.74	10.9	34.4	72.6	23	31.7	14.7	19.3	3.4	7.6	80	15	A/B (=wt)	A/B (=wt)	A/B (=wt)	A/B	A/B	NA	NA	NA	NA	<2y	0.48	11.875	normal	anemic
1004	F	1.219	(aa/aa)	wt/wt	NA	NA	NA	NA	NA	NA	NA	NA	NA	NA	NA	4.88	11.1	36.5	74.8	22.7	30.4	19.8	20.8	3.8	7.1	72	13	A/B (=wt)	A/B (=wt)	A/B (=wt)	A/B	A/B	NA	NA	NA	NA	<2y	-1.18	13.695987654321	mild	non-anemic
1006	M	1.668	(aa/aa)	wt/wt	NA	NA	NA	NA	NA	NA	NA	11	3e-04	1	0	4.48	11.6	35.8	79.9	25.9	32.4	14.8	8.2	3.9	9.5	78	14	A/B (=wt)	A/B (=wt)	A/B (=wt)	A/B	A/B	negative	negative	-1	-2	<2y	-0.84	15.6147271531887	normal	non-anemic
1008	F	1.564	(aa/aa)	wt/wt	NA	NA	NA	NA	NA	NA	NA	12	3e-04	0	0	4.74	10.2	33.4	70.5	21.5	30.5	20	29.4	3	9.1	78	14	A/B (=wt)	A/B (=wt)	A/B (=wt)	A/B	A/B	negative	negative	-1	-2	<2y	-0.45	14.957264957265	normal	anemic
1012	M	1.268	(aa/aa)	wt/wt	NA	NA	NA	NA	NA	NA	NA	7	2e-04	1	0	4.52	10.9	34.7	76.8	24.1	31.4	17.2	15	3.7	8.7	77	15	A/B (=wt)	A/B (=wt)	A/B (=wt)	A/B	A/B	negative	negative	-1	-2	<2y	0.22	14.6736380502614	normal	anemic
1045	F	2.066	(aa/aa)	wt/wt	54.502	1.95	7.8	16.92	1.12	0.61	2.12	3	1e-04	0	0	4.6	9.2	31	67.4	20	29.7	20.1	36.6	2.5	10	80	14	A/B (=wt)	A/B (=wt)	A/B (=wt)	A/B	A/B	negative	negative	-1	-2	2-4y	-0.8	15.625	normal	anemic
1053	M	2.077	(aa/aa)	wt/wt	45.352	4.522085	7.8	23.82	0.67	0.53	2.12	6	1e-04	1	0	4.54	10.4	34	74.9	22.9	30.6	18.6	19.6	3.4	10.4	81	15	A/B (=wt)	A/B (=wt)	A/B (=wt)	A/B	A/B	negative	negative	-1	-2	2-4y	-0.18	15.8512421886907	normal	anemic
1054	F	2.088	(aa/aa)	wt/wt	54.573	1.95	10.7	26.75	2.4	7.11	2.12	4	1e-04	1	0	4.76	10.3	33.5	70.4	21.6	30.7	16	25.1	3.2	9	78	13	A/B (=wt)	A/B (=wt)	A/B (=wt)	A/B	A/B	negative	negative	-1	-2	2-4y	-1.75	14.792899408284	mild	anemic
1057	F	2.06	(aa/aa)	wt/wt	47.549	11.192	13.99	29.79	0.93	2.23	2.12	4	1e-04	1	0	4.61	11.5	35.7	77.4	24.9	32.2	17.4	14.6	3.8	8.7	79	13	A/B (=wt)	A/B (=wt)	A/B (=wt)	A/B	A/B	negative	negative	-1	-2	2-4y	-1.73	13.9400737061368	mild	non-anemic
1062	M	2.074	(aa/aa)	wt/wt	69.251	0.998805	37.49	31.11	2.4	36.32	4.33	6	2e-04	0	0	3.59	7.4	25.1	69.9	20.6	29.5	26.4	38.2	2.5	11.1	87	16	A/B (=wt)	A/B (=wt)	A/B (=wt)	A/B	A/B	negative	negative	-1	-2	2-4y	0.66	14.6650812524772	normal	anemic
1063	M	2.115	(aa/aa)	wt/wt	62.87	25	7.8	21.26	4.59	52.31	2.12	16729	0.3955	0	0	4.23	9.3	30.5	72.1	22	30.5	19.4	25.8	3	10	82	14	A/B (=wt)	A/B (=wt)	A/B (=wt)	A/B	A/B	positive	negative	4.2234725772118	-2	2-4y	-1.09	14.8720999405116	mild	anemic
1082	F	2.126	(aa/aa)	wt/wt	50.068	15.513205	44.35	16.49	2.68	132	2.23	423	0.0105	0	0	4.08	10.3	32.6	79.9	25.2	31.6	19.3	13.2	3.4	12	85	15	A/B (=wt)	A/B (=wt)	A/B (=wt)	A/B	A/B	positive	negative	2.62644302533129	-2	2-4y	0	16.6089965397924	normal	anemic
1088	M	2.082	(aa/aa)	wt/wt	68.633	2.908215	26.41	39.76	6.72	96.16	2.12	14901	0.3643	0	0	4.13	10.6	33.1	80.1	25.7	32	16.4	9.6	3.4	11	75	15	A/B (=wt)	A/B (=wt)	A/B (=wt)	A/B	A/B	positive	negative	4.17321832923757	-2	2-4y	-0.18	19.5555555555556	normal	anemic
1089	F	2.162	(aa/aa)	wt/wt	48.455	8.57133	90.51	37.07	5.56	80.2	34.62	84277	4.3894	0	0	2.46	6.7	21.8	88.6	27.2	30.7	20.9	6.9	5.3	9	78.5	14.8	A/B (=wt)	A/B (=wt)	A/B (=wt)	A/B	A/B	positive	negative	4.92570958299128	-2	2-4y	-0.19	14.6050549718041	normal	anemic
1090	F	2.096	(aa/aa)	wt/wt	80	6.04869	37.58	45.49	3.84	43.59	2.92	531	0.0148	0	0	3.67	8.1	28.1	76.6	22.1	28.8	20.9	19.5	3.8	13	88	16	A/B (=wt)	A/B (=wt)	A/B (=wt)	A/B	A/B	positive	negative	2.72517630141914	-2	2-4y	0.82	16.7871900826446	normal	anemic
1092	M	2.192	(aa/aa)	wt/wt	73.517	8.072125	26.18	25.7	4.19	57.03	4.19	382	0.0103	0	0	3.71	7.5	24.7	66.6	20.2	30.4	19.7	40.5	1.9	10.9	80	16.5	A/B (=wt)	A/B (=wt)	A/B (=wt)	A/B	A/B	positive	negative	2.58217703768841	-2	2-4y	0.98	17.03125	normal	anemic
1094	M	2.164	(aa/aa)	wt/wt	38.914	6.642	37.89	38.81	1.07	23.3	2.12	7	2e-04	0	0	4.39	11.5	35.7	81.3	26.2	32.2	15	7.1	3.8	9	78	14.5	A/B (=wt)	A/B (=wt)	A/B (=wt)	A/B	A/B	negative	negative	-1	-2	2-4y	-0.66	14.792899408284	normal	non-anemic
1097	M	2.038	(aa/aa)	wt/wt	51.439	7.12725	7.8	42.43	1.62	35.53	2.12	5652	0.1438	0	0	3.9	9.6	30.9	79.2	24.6	31.1	13.7	6.4	3.5	12	63	15.5	A/B (=wt)	A/B (=wt)	A/B (=wt)	A/B	A/B	positive	negative	3.75220983701658	-2	2-4y	0.27	30.2343159486017	normal	anemic
1108	M	2.123	(aa/aa)	wt/wt	42.376	5.603715	23.92	22.8	3.8	7.16	2.12	3	1e-04	1	0	4.54	12.2	36.9	81.3	26.9	33.1	15.3	6.1	3.8	10	83	14	A/B (=wt)	A/B (=wt)	A/B (=wt)	A/B	A/B	negative	negative	-1	-2	2-4y	-1.1	14.5158949049209	mild	non-anemic
1110	F	2.047	(aa/aa)	wt/wt	78.244	0.04	7.8	32.31	1.07	11.67	2.12	0	0	22	6	3.86	8.5	27.3	70.7	22	31.1	17.1	26.1	2.7	9	71	16	A/B (=wt)	A/B (=wt)	A/B (=wt)	A/B	A/B	negative	positive	-1	1.34262004255335	2-4y	0.85	17.853600476096	normal	anemic
1113	M	2.03	(aa/aa)	wt/wt	38.037	12.29225	7.95	22.17	0.63	0.61	2.12	3	1e-04	1	0	4.7	10.8	34.8	74	23	31	16.3	18.2	3.7	9.5	83	14.9	A/B (=wt)	A/B (=wt)	A/B (=wt)	A/B	A/B	negative	negative	-1	-2	2-4y	-0.23	13.7901001596748	normal	anemic
1114	F	2.258	(aa/aa)	wt/wt	80	4.19625	16.94	38.38	1.91	16.08	2.12	135	0.0032	133	31	4.32	10.2	34.7	80.3	23.6	29.4	17.2	10.5	3.6	12	86	16	A/B (=wt)	A/B (=wt)	A/B (=wt)	A/B	A/B	positive	positive	2.13065534902203	2.12388429346001	2-4y	0.69	16.2249864791779	normal	anemic
1118	F	2.047	(aa/aa)	wt/wt	66.609	1.751055	7.8	27.59	2.42	2.03	2.12	6	2e-04	0	0	4.12	9.4	32.2	78.2	22.8	29.2	16.8	12.8	3.3	10	78	14.9	A/B (=wt)	A/B (=wt)	A/B (=wt)	A/B	A/B	negative	negative	-1	-2	2-4y	-0.02	16.4365548980934	normal	anemic
1130	M	2.008	(aa/aa)	wt/wt	63.433	0.39647	14.16	32.61	0.86	4.54	2.12	NA	NA	NA	NA	2.93	8.3	27	92.2	28.3	30.7	24.3	8.9	9.1	11	83	14.9	A/B (=wt)	A/B (=wt)	A/B (=wt)	A/B	A/B	NA	NA	NA	NA	2-4y	-0.22	15.967484395413	normal	anemic
1137	F	2.088	(aa/aa)	wt/wt	52.287	1.19562	16.78	33.74	0.82	2.69	2.12	18	4e-04	0	0	4.06	12	36.2	89.2	29.6	33.1	14	1.8	3.2	12	82	16.5	A/B (=wt)	A/B (=wt)	A/B (=wt)	A/B	A/B	negative	negative	-1	-2	2-4y	1.2	17.8465199286139	normal	non-anemic
1146	F	2.036	(aa/aa)	wt/wt	53.046	1.344225	7.88	25.76	0.72	1.62	2.12	5	1e-04	0	0	4.87	10	33.3	68.4	20.5	30	16.9	32.1	2.8	9	72	13	A/B (=wt)	A/B (=wt)	A/B (=wt)	A/B	A/B	negative	negative	-1	-2	2-4y	-1.71	17.3611111111111	mild	anemic
1147	M	2.129	(aa/aa)	wt/wt	56.501	2.493545	32.75	53.51	6.79	120	9.09	13709	0.4967	0	0	2.81	8.4	26.7	95	29.9	31.5	23.7	6.4	10.7	9	72	14	A/B (=wt)	A/B (=wt)	A/B (=wt)	A/B	A/B	positive	negative	4.13700894436912	-2	2-4y	-1.1	17.3611111111111	mild	anemic
1149	F	2.31	(aa/aa)	wt/wt	57.521	0.19804	8.75	16.45	0.67	1.34	2.12	5	1e-04	0	0	4.33	9.5	31.4	72.5	21.9	30.3	19.9	25.7	3	10	83	16.5	A/B (=wt)	A/B (=wt)	A/B (=wt)	A/B	A/B	negative	negative	-1	-2	2-4y	1.03	14.5158949049209	normal	anemic
1150	F	2.038	(aa/aa)	wt/wt	42.657	7.07544	7.8	43.83	3.53	9.91	7.24	0	0	11	2	4.8	12.6	40.8	85	26.3	30.9	16.5	5.8	4.1	11	68	14.7	A/B (=wt)	A/B (=wt)	A/B (=wt)	A/B	A/B	negative	positive	-1	1.04178731897175	2-4y	-0.18	23.7889273356401	normal	non-anemic
1152	F	2.003	(aa/aa)	wt/wt	79.025	1.95	8.63	33.28	0.94	4.21	2.12	1	0	0	0	NA	NA	NA	NA	NA	NA	NA	40	20	10.5	80	15	A/B (=wt)	A/B (=wt)	A/B (=wt)	A/B	A/B	negative	negative	-1	-2	2-4y	0.1	16.40625	normal	NA
1164	F	2.027	(aa/aa)	wt/wt	69.482	6.781395	112.7	44.73	1.72	11.6	2.12	300	0.008	0	0	3.81	9.3	33.3	87.4	24.4	27.9	17.1	5.4	3.8	12.9	81	14.6	A/B (=wt)	A/B (=wt)	A/B (=wt)	A/B	A/B	positive	negative	2.47726599542485	-2	2-4y	-0.25	19.6616369455876	normal	anemic
1165	F	2.06	(aa/aa)	wt/wt	80	3.624	127.21	59.55	4.4	90.37	10.85	18855	0.8532	0	0	2.26	6.4	23.4	103.5	28.3	27.4	24.8	4.2	18.4	9	71	14	A/B (=wt)	A/B (=wt)	A/B (=wt)	A/B	A/B	positive	negative	4.27542884007407	-2	2-4y	-0.8	17.853600476096	normal	anemic
1183	M	2.03	(aa/aa)	wt/wt	40.504	7.0277	81.89	17.5	0.95	2.78	2.12	5	1e-04	0	0	4.4	11	34	77.3	25	32.4	14.4	10.2	3.9	10.7	83	14.9	A/B (=wt)	A/B (=wt)	A/B (=wt)	A/B	A/B	negative	negative	-1	-2	2-4y	-0.23	15.5320075482653	normal	non-anemic
1186	M	2.052	(aa/aa)	wt/wt	59.255	1.171665	7.8	25.78	0.58	2.31	2.12	5	1e-04	0	0	4.99	10.2	33.3	66.7	20.4	30.6	16.7	37.3	2.5	12.9	87	17	A/B (=wt)	A/B (=wt)	A/B (=wt)	A/B	A/B	negative	negative	-1	-2	2-4y	1.45	17.0432025366627	normal	anemic
2007	M	3.145	(aa/aa)	wt/wt	NA	NA	NA	NA	NA	NA	NA	437	0.0099	0	0	4.32	11.1	34.5	79.9	25.7	32.2	14.7	9.9	5.3	13.7	92	15	A/B (=wt)	A/B (=wt)	A/B (=wt)	A/B	A/B	positive	negative	2.64058080648965	-2	2-4y	-0.65	16.1862003780718	normal	non-anemic
2008	F	3.077	(aa/aa)	wt/wt	NA	NA	NA	NA	NA	NA	NA	5	1e-04	0	0	4.46	10.1	32.2	72.2	22.6	31.4	15.7	21.1	3.2	12.9	92	15.2	A/B (=wt)	A/B (=wt)	A/B (=wt)	A/B	A/B	negative	negative	-1	-2	2-4y	-0.38	15.2410207939509	normal	anemic
2009	M	4.819	(aa/aa)	wt/wt	NA	NA	NA	NA	NA	NA	NA	372	0.0081	0	0	4.6	11.9	36.3	78.9	25.9	32.8	15.6	9.2	3.9	15	102	15	A/B (=wt)	A/B (=wt)	A/B (=wt)	A/B	A/B	positive	negative	2.57065967002153	-2	2-4y	-1.1	14.4175317185698	mild	non-anemic
2015	M	2.167	(aa/aa)	wt/wt	67.66	1.739835	7.8	37.81	3.43	7.02	7.64	8	0	0	0	5.22	10.4	35.1	67.2	19.9	29.6	19.4	37.2	2.8	9	76	14	A/B (=wt)	A/B (=wt)	A/B (=wt)	A/B	A/B	negative	negative	-1	-2	2-4y	-1.12	15.5817174515235	mild	anemic
2018	F	2.115	(aa/aa)	wt/wt	59.356	1.171875	43.52	22.98	1.89	4.91	2.12	NA	NA	NA	NA	4.6	10.5	34.1	74.1	22.8	30.8	20.8	23.4	3.3	8	76	13	A/B (=wt)	A/B (=wt)	A/B (=wt)	A/B	A/B	NA	NA	NA	NA	2-4y	-1.77	13.8504155124654	mild	anemic
2019	M	3.238	(aa/aa)	wt/wt	39.619	11.414745	28.32	29.78	2.12	5.24	2.12	7292	0.1606	0	0	4.46	10.5	32.7	73.3	23.5	32.1	17.7	21.3	3.4	10.6	85	14	A/B (=wt)	A/B (=wt)	A/B (=wt)	A/B	A/B	positive	negative	3.86285261570845	-2	2-4y	-1.56	14.6712802768166	mild	anemic
2020	M	2.885	(aa/aa)	wt/wt	45.594	3.60264	69.58	15.64	0.86	0.4	2.12	2	0	0	0	4.16	10.9	34.2	82.2	26.2	31.9	14.4	5.4	3.8	12	91	15	A/B (=wt)	A/B (=wt)	A/B (=wt)	A/B	A/B	negative	negative	-1	-2	2-4y	-0.57	14.4910035019925	normal	anemic
2021	F	4.184	(aa/aa)	wt/wt	30.422	23.9405	40.01	27.05	1.21	1.29	2.12	18	4e-04	0	0	4.39	11.7	38.1	86.8	26.7	30.7	13.4	3.1	3.6	8	86	13	A/B (=wt)	A/B (=wt)	A/B (=wt)	A/B	A/B	negative	negative	-1	-2	2-4y	-2.62	10.8166576527853	moderate	non-anemic
2022	F	2.027	(aa/aa)	wt/wt	80	2.73395	10.4	31.2	2.52	3.37	2.12	11	2e-04	1	0	4.56	9.8	30.4	66.7	21.5	32.2	20.3	40.1	2.4	9	80	14	A/B (=wt)	A/B (=wt)	A/B (=wt)	A/B	A/B	negative	negative	-1	-2	2-4y	-0.77	14.0625	normal	anemic
2023	M	2.068	(aa/aa)	wt/wt	44.341	7.939215	15.76	21.99	0.89	1.91	2.12	3	1e-04	0	0	4.68	10.9	34.6	73.9	23.3	31.5	16.3	18	3.5	12.1	86	15	A/B (=wt)	A/B (=wt)	A/B (=wt)	A/B	A/B	negative	negative	-1	-2	2-4y	-0.17	16.3601946998378	normal	anemic
2024	F	4.904	(aa/aa)	wt/wt	29.679	7.45245	30.16	17.41	0.42	0.84	2.12	NA	NA	NA	NA	4.43	12	36.5	82.4	27.1	32.9	13.2	4.5	3.9	14.4	101	16	A/B (=wt)	A/B (=wt)	A/B (=wt)	A/B	A/B	NA	NA	NA	NA	2-4y	-0.52	14.1162631114597	normal	non-anemic
2025	M	3.263	(aa/aa)	wt/wt	39.51	20.555835	38.75	24.34	1.33	41.21	2.12	NA	NA	NA	NA	4.11	11	33.4	81.3	26.8	32.9	14.7	6.6	3.8	12.8	93	14	A/B (=wt)	A/B (=wt)	A/B (=wt)	A/B	A/B	NA	NA	NA	NA	2-4y	-1.57	14.7993987744248	mild	non-anemic
2027	M	3.455	(aa/aa)	wt/wt	44.077	13.66089	9.02	21.69	3.63	46.11	2.12	1638	0.0358	129	28	4.64	10.5	33.2	71.6	22.6	31.6	16	23.1	3.3	11.4	88	15	A/B (=wt)	A/B (=wt)	A/B (=wt)	A/B	A/B	positive	positive	3.21434041031974	2.11062337523333	2-4y	-0.75	14.7210743801653	normal	anemic
2028	M	7.219	(aa/aa)	wt/wt	52.304	27.0645	40.2	39.28	1.33	16.77	2.12	1879	0.0411	0	0	4.57	12.4	37.7	82.5	27.1	32.9	15.1	5.8	3.9	22	120	19	A/B (=wt)	A/B (=wt)	A/B (=wt)	A/B	A/B	positive	negative	3.27394989255001	-2	5-9y	0.61	15.2777777777778	normal	non-anemic
2033	F	3.46	(aa/aa)	wt/wt	37.425	64.013	550.12	47.73	10.07	201	20.92	806	0.0209	0	0	3.86	11	33.2	86	28.5	33.1	14.3	3.9	3.1	NA	NA	NA	A/B (=wt)	A/B (=wt)	A/B (=wt)	A/B	A/B	positive	negative	2.90638892115283	-2	2-4y	NA	NA	NA	non-anemic
2036	F	4.677	(aa/aa)	wt/wt	24.694	94.08675	80.24	54.16	3.27	16.05	2.12	973	0.0246	0	0	3.97	11.7	35.7	89.9	29.5	32.8	12.5	1.1	3.5	14.3	97	16	A/B (=wt)	A/B (=wt)	A/B (=wt)	A/B	A/B	positive	negative	2.98815747255675	-2	2-4y	-0.44	15.1982144755022	normal	non-anemic
2037	M	2.37	(aa/aa)	wt/wt	52.15	1.95	7.8	38.81	1.73	1.2	2.12	13	3e-04	2	0	4.37	9.4	30.8	70.5	21.5	30.5	18.1	28.1	2.8	10.1	81	15	A/B (=wt)	A/B (=wt)	A/B (=wt)	A/B	A/B	negative	positive	-1	0.303196057420489	2-4y	-0.34	15.3939948178631	normal	anemic
2042	M	3.178	(aa/aa)	wt/wt	71.092	0.3125	9.03	23.8	1.67	1.82	2.12	11	3e-04	0	0	4.45	11.2	32.2	72.4	25.2	34.8	14.8	19.9	3.4	11.3	88	16	A/B (=wt)	A/B (=wt)	A/B (=wt)	A/B	A/B	negative	negative	-1	-2	2-4y	0.15	14.5919421487603	normal	non-anemic
2043	F	4.926	(aa/aa)	wt/wt	27.842	11.59365	375.36	25.81	2.69	27.87	2.12	380	0.0093	0	0	4.83	10.8	35	72.5	22.4	30.9	16.3	21.4	3.5	14	103	15	A/B (=wt)	A/B (=wt)	A/B (=wt)	A/B	A/B	positive	negative	2.5798978696031	-2	2-4y	-1.23	13.1963427278726	mild	anemic
2044	M	2.871	(aa/aa)	wt/wt	47.67	10.901625	117.41	36.2	4.3	33.69	2.12	NA	NA	NA	NA	3.63	9.3	28.4	78.2	25.6	32.7	16	11.3	3.2	12.5	92	17	A/B (=wt)	A/B (=wt)	A/B (=wt)	A/B	A/B	NA	NA	NA	NA	2-4y	1.01	14.7684310018904	normal	anemic
2045	M	2.474	(aa/aa)	wt/wt	44.194	42.34824	113.44	54.67	46.02	589	14.77	272157	7.7982	0	0	3.5	9.9	30.6	87.4	28.3	32.4	14.9	3.9	2.9	11.8	84	16	A/B (=wt)	A/B (=wt)	A/B (=wt)	A/B	A/B	positive	negative	5.43481966862039	-2	2-4y	0.43	16.7233560090703	normal	anemic
2048	M	4.611	(aa/aa)	wt/wt	32.012	17.832625	112.19	13.21	1.95	2.41	2.12	5	1e-04	0	0	4.39	12.3	37.1	84.5	28	33.2	12.2	2.5	3.6	14	103.5	15	A/B (=wt)	A/B (=wt)	A/B (=wt)	A/B	A/B	negative	negative	-1	-2	2-4y	-1.05	13.0691498051296	mild	non-anemic
2049	M	3.759	(aa/aa)	wt/wt	30.326	25	195.09	29.52	4.42	93.09	6.27	69612	1.7623	0	0	3.59	8.9	24.9	69.4	24.8	35.7	17.7	31.1	2.3	12.5	92.5	15	A/B (=wt)	A/B (=wt)	A/B (=wt)	A/B	A/B	positive	negative	4.84268473539353	-2	2-4y	-0.83	14.609203798393	normal	anemic
2057	M	2.764	(aa/aa)	wt/wt	40.71	3.33641	8.41	31.45	2.41	1.09	2.12	6	1e-04	0	0	4.93	10.7	34.4	69.8	21.7	31.1	20.9	30.8	2.9	11.3	87.5	15	A/B (=wt)	A/B (=wt)	A/B (=wt)	A/B	A/B	negative	negative	-1	-2	2-4y	-0.52	14.7591836734694	normal	anemic
2059	M	3.786	(aa/aa)	wt/wt	41.064	13.24062	12.25	30.56	0.74	3.04	2.12	8	2e-04	0	0	4.4	10.6	33.5	76.1	24.1	31.6	16.5	14.8	3.7	15	87.5	15	A/B (=wt)	A/B (=wt)	A/B (=wt)	A/B	A/B	negative	negative	-1	-2	2-4y	-0.84	19.5918367346939	normal	anemic
2061	F	2.945	(aa/aa)	wt/wt	42.917	2.538345	37.99	29.59	1.07	5.31	2.12	8	2e-04	1	0	3.95	9.7	31.6	80	24.6	30.7	17	9.9	4.6	12	85.5	15	A/B (=wt)	A/B (=wt)	A/B (=wt)	A/B	A/B	negative	negative	-1	-2	2-4y	-0.48	16.415307274033	normal	anemic
2062	F	3.986	(aa/aa)	wt/wt	50.766	7.009185	48.69	20.13	2.34	1.28	2.12	5	1e-04	1	0	4.22	10.9	34.3	81.3	25.8	31.8	15.6	7.1	3.7	13.6	97	15	A/B (=wt)	A/B (=wt)	A/B (=wt)	A/B	A/B	negative	negative	-1	-2	2-4y	-0.9	14.4542459347433	normal	anemic
2063	F	2.748	(aa/aa)	wt/wt	41.887	1.113645	67.26	31.2	0.71	8.99	2.12	1011	0.0305	0	0	3.3	7	23.2	70.3	21.2	30.2	20.5	34.1	2.9	9.7	77	14	A/B (=wt)	A/B (=wt)	A/B (=wt)	A/B	A/B	positive	negative	3.00479411038871	-2	2-4y	-1.23	16.3602631135099	mild	anemic
2064	M	3.227	(aa/aa)	wt/wt	80	1.95	7.8	38.86	2.86	3.46	2.12	122	0.0023	6	1	5.15	10.7	35.8	69.5	20.8	29.9	20.9	32.5	3.1	12.4	93	15	A/B (=wt)	A/B (=wt)	A/B (=wt)	A/B	A/B	positive	positive	2.08671566394488	0.77887447200274	2-4y	-0.68	14.336917562724	normal	anemic
2067	F	4.162	(aa/aa)	wt/wt	75.956	0.104575	13.01	17.19	0.95	12.59	2.12	12	3e-04	1	0	3.67	9.7	30.4	82.8	26.4	31.9	16.7	5.7	3.3	15	100	17	A/B (=wt)	A/B (=wt)	A/B (=wt)	A/B	A/B	negative	negative	-1	-2	2-4y	0.44	15	normal	anemic
2069	F	3.427	(aa/aa)	wt/wt	80	0.9995	36.93	17.07	0.74	17.22	2.12	3	1e-04	1	0	3.03	7.7	28.3	93.4	25.4	27.2	27.5	11.2	11.3	12	84	14	A/B (=wt)	A/B (=wt)	A/B (=wt)	A/B	A/B	negative	negative	-1	-2	2-4y	-1.51	17.0068027210884	mild	anemic
2070	F	4.778	(aa/aa)	wt/wt	42.902	11.67399	23.99	41.16	1.89	24.98	2.12	2629	0.0579	185	41	4.57	10.8	34.9	76.4	23.6	30.9	15.3	13.1	4.1	16	103	15	A/B (=wt)	A/B (=wt)	A/B (=wt)	A/B	A/B	positive	positive	3.4198071051715	2.26719520314597	2-4y	-1.19	15.0815345461401	mild	anemic
2073	M	5.008	(aa/aa)	wt/wt	44.105	17.56975	77.76	32.5	2.5	10.08	2.12	582	0.0143	0	0	4.11	10.6	33.8	82.2	25.8	31.4	14.4	5.4	3.6	14	95	15.4	A/B (=wt)	A/B (=wt)	A/B (=wt)	A/B	A/B	positive	negative	2.76499759928488	-2	5-9y	-0.83	15.5124653739612	normal	anemic
2077	F	5.085	(aa/aa)	wt/wt	57.428	11.59365	62.5	19.4	0.77	11.74	2.12	5	1e-04	0	0	4.26	11.3	35.1	82.4	26.5	32.2	16.8	6.6	3.6	16	107	16	A/B (=wt)	A/B (=wt)	A/B (=wt)	A/B	A/B	negative	negative	-1	-2	5-9y	-0.59	13.9750196523714	normal	anemic
2078	M	3.556	(aa/aa)	wt/wt	49.142	13.426	22.15	34.03	0.76	1.83	2.12	7	2e-04	1	0	4.26	10.8	33.7	79.1	25.4	32	13.1	6.7	4	12	93	15	A/B (=wt)	A/B (=wt)	A/B (=wt)	A/B	A/B	negative	negative	-1	-2	2-4y	-0.78	13.8744363510232	normal	anemic
2085	F	4.838	(aa/aa)	wt/wt	51.537	2.457855	41.57	26.07	0.42	1.42	2.12	7	2e-04	1	0	3.75	10.4	32.1	85.6	27.7	32.4	14.6	2.6	3.8	12	90	16	A/B (=wt)	A/B (=wt)	A/B (=wt)	A/B	A/B	negative	negative	-1	-2	2-4y	-0.5	14.8148148148148	normal	anemic
2090	M	5.115	(aa/aa)	wt/wt	45.026	2.6105	25.2	30.96	0.42	18.74	2.12	2	0	0	0	3.85	10.1	31.3	81.3	26.2	32.3	17.6	9	3.3	15	105	15	A/B (=wt)	A/B (=wt)	A/B (=wt)	A/B	A/B	negative	negative	-1	-2	5-9y	-1.17	13.6054421768707	mild	anemic
2091	M	2.91	(aa/aa)	wt/wt	59.37	3.99418	32	26.2	1.26	24.26	2.12	242	0.0063	0	0	3.81	9	30.2	79.3	23.6	29.8	18.5	12.8	3.1	12	87	17	A/B (=wt)	A/B (=wt)	A/B (=wt)	A/B	A/B	positive	negative	2.38399478944173	-2	2-4y	1	15.85414189457	normal	anemic
2093	F	4.751	(aa/aa)	wt/wt	28.78	9.00075	30.87	45.37	1.5	1.61	2.12	5	1e-04	0	0	4.31	12.2	37.6	87.2	28.3	32.4	12.1	1.2	3.4	16	105	16.5	A/B (=wt)	A/B (=wt)	A/B (=wt)	A/B	A/B	negative	negative	-1	-2	2-4y	-0.13	14.5124716553288	normal	non-anemic
2096	M	3.008	(aa/aa)	wt/wt	80	0.440995	9.61	27.02	5.88	179	2.12	363	0.0085	0	0	4.3	10.5	33.4	77.7	24.4	31.4	17	13.2	3.6	9	76	15	A/B (=wt)	A/B (=wt)	A/B (=wt)	A/B	A/B	positive	negative	2.56002624891289	-2	2-4y	-0.61	15.5817174515235	normal	anemic
2097	M	3.058	(aa/aa)	wt/wt	35.069	8.608335	13.77	17.45	0.5	0.59	2.12	2	0	1	0	3.96	10.8	32.6	82.3	27.3	33.1	13.3	4.1	3.5	12	88	16	A/B (=wt)	A/B (=wt)	A/B (=wt)	A/B	A/B	negative	negative	-1	-2	2-4y	0.19	15.495867768595	normal	anemic
2101	F	4.655	(aa/aa)	wt/wt	30.066	14.859795	18.22	18.53	1.64	2.41	2.12	3	1e-04	0	0	4.1	11.4	34.3	83.7	27.8	33.2	16.3	6	3.3	14	98	16	A/B (=wt)	A/B (=wt)	A/B (=wt)	A/B	A/B	negative	negative	-1	-2	2-4y	-0.43	14.5772594752187	normal	non-anemic
2103	M	3.09	(aa/aa)	wt/wt	69.891	1.95	7.8	24.91	1.33	32.65	2.12	1523	0.0309	0	0	4.92	11.6	36.6	74.4	23.6	31.7	17.1	18.1	3.7	12	87	15.5	A/B (=wt)	A/B (=wt)	A/B (=wt)	A/B	A/B	positive	negative	3.18272841812427	-2	2-4y	-0.22	15.85414189457	normal	non-anemic
2104	M	4.112	(aa/aa)	wt/wt	32.77	34.68725	28.78	36.67	1.28	1.4	2.12	2	0	0	0	4.4	11.5	36.1	82	26.1	31.9	12.9	4.4	3.7	14	95	15.5	A/B (=wt)	A/B (=wt)	A/B (=wt)	A/B	A/B	negative	negative	-1	-2	2-4y	-0.52	15.5124653739612	normal	non-anemic
2105	F	2.781	(aa/aa)	wt/wt	35.944	1.79428	8.13	17.53	1.08	0.65	2.12	2	1e-04	0	0	4.47	11.3	36.2	81	25.3	31.2	15.9	8.6	3.9	12	90	15	A/B (=wt)	A/B (=wt)	A/B (=wt)	A/B	A/B	negative	negative	-1	-2	2-4y	-0.4	14.8148148148148	normal	non-anemic
2106	F	2.764	(aa/aa)	wt/wt	46.167	3.270225	51.96	20.68	0.9	3.48	2.12	6	1e-04	0	0	3.97	11	34.5	86.9	27.7	31.9	17.2	4.2	3.4	12.5	90	14.9	A/B (=wt)	A/B (=wt)	A/B (=wt)	A/B	A/B	negative	negative	-1	-2	2-4y	-0.48	15.4320987654321	normal	non-anemic
2107	F	4.575	(aa/aa)	wt/wt	37.838	34.063935	51.96	47.6	11.66	251	2.12	34393	0.8017	0	0	4.28	11	34.5	80.6	25.7	31.9	14.4	6.7	3.6	14	98	15	A/B (=wt)	A/B (=wt)	A/B (=wt)	A/B	A/B	positive	negative	4.53647132244073	-2	2-4y	-1.12	14.5772594752187	mild	non-anemic
2111	F	4.162	(aa/aa)	wt/wt	38.217	6.19713	46.95	29.22	4.21	29.28	10.09	13375	0.3254	0	0	4.21	11	35.5	84.3	26.1	31	14.5	3.9	3.6	14	100	16.5	A/B (=wt)	A/B (=wt)	A/B (=wt)	A/B	A/B	positive	negative	4.12629703774267	-2	2-4y	0.11	14	normal	non-anemic
2112	F	5.025	(aa/aa)	wt/wt	51.66	3.687345	46.95	22.99	0.63	3.61	2.12	2168	0.0531	0	0	4.11	10.8	34.2	83.2	26.3	31.6	14.7	4.8	3.7	16	103	16.5	A/B (=wt)	A/B (=wt)	A/B (=wt)	A/B	A/B	positive	negative	3.33607930943767	-2	5-9y	-0.23	15.0815345461401	normal	anemic
2117	F	2.732	(aa/aa)	wt/wt	41.551	7.546335	41.65	39.43	2.32	18.96	2.12	1892	0.0393	0	0	4.8	11.4	37	77.1	23.8	30.8	14.2	10.5	4	12	81	14.7	A/B (=wt)	A/B (=wt)	A/B (=wt)	A/B	A/B	positive	negative	3.27694408571298	-2	2-4y	-0.62	18.2898948331047	normal	non-anemic
2119	F	3.655	(aa/aa)	wt/wt	50.484	5.92599	23.73	21.69	1.07	5.54	2.12	9	2e-04	2	0	4.26	11.9	37	86.9	27.9	32.2	15.5	3.7	3.8	14	94	17	A/B (=wt)	A/B (=wt)	A/B (=wt)	A/B	A/B	negative	positive	-1	0.303196057420489	2-4y	0.66	15.84427342689	normal	non-anemic
2120	M	2.871	(aa/aa)	wt/wt	60.953	10.62025	65.61	18.8	0.75	7.34	2.12	8	2e-04	3	1	4.23	11.2	35.3	83.5	26.5	31.7	15	5.8	3.6	12	89	16	A/B (=wt)	A/B (=wt)	A/B (=wt)	A/B	A/B	negative	positive	-1	0.478566495593843	2-4y	0.26	15.149602322939	normal	non-anemic
2124	F	3.025	(aa/aa)	wt/wt	38.715	3.67677	82.33	16.55	2.82	21.66	3.02	3	1e-04	0	0	3.63	9.1	29.5	81.3	25.1	30.8	14.8	7.3	3.3	13	91	17.5	A/B (=wt)	A/B (=wt)	A/B (=wt)	A/B	A/B	negative	negative	-1	-2	2-4y	1.31	15.6985871271586	normal	anemic
2125	M	3.03	(aa/aa)	wt/wt	32.382	10.484235	72.72	21.38	1.54	14.11	5.4	NA	NA	NA	NA	4.16	11	33.6	80.8	26.4	32.7	13.1	4.7	3.7	14	85	17	A/B (=wt)	A/B (=wt)	A/B (=wt)	A/B	A/B	NA	NA	NA	NA	2-4y	0.95	19.3771626297578	normal	non-anemic
2127	F	2.838	(aa/aa)	wt/wt	31.931	3.771645	30.07	27.94	1.26	3.78	2.12	NA	NA	NA	NA	4.82	12.7	37.9	78.6	26.3	33.5	14.1	8.2	4.2	11	81	15.5	A/B (=wt)	A/B (=wt)	A/B (=wt)	A/B	A/B	NA	NA	NA	NA	2-4y	-0.03	16.765736930346	normal	non-anemic
2129	F	4.077	(aa/aa)	wt/wt	53.271	10.62025	42.04	18.18	0.5	1.65	2.12	8	2e-04	1	0	4.49	11.9	37.2	82.9	26.5	32	15.7	6.8	3.6	13	91	16	A/B (=wt)	A/B (=wt)	A/B (=wt)	A/B	A/B	negative	negative	-1	-2	2-4y	-0.2	15.6985871271586	normal	non-anemic
2130	F	4.307	(aa/aa)	wt/wt	34.338	2.012025	7.8	5.12	3.92	1.16	6.26	4	1e-04	1	0	4.6	11.3	34.4	74.8	24.6	32.8	14.6	13.2	3.7	15	102	17	A/B (=wt)	A/B (=wt)	A/B (=wt)	A/B	A/B	negative	negative	-1	-2	2-4y	0.38	14.4175317185698	normal	non-anemic
2131	M	3.093	(aa/aa)	wt/wt	38.661	3.15875	14.14	40.66	5.91	4.96	2.12	5	1e-04	1	0	4.53	10.8	35.5	78.4	23.8	30.4	18.5	13.3	3.7	12.7	89	16.7	A/B (=wt)	A/B (=wt)	A/B (=wt)	A/B	A/B	negative	negative	-1	-2	2-4y	0.71	16.0333291251105	normal	anemic
2133	F	4.052	(aa/aa)	wt/wt	63.85	1.95	13.05	30.61	1.24	12.06	2.12	6	1e-04	1	0	4.23	10.9	35.1	83	25.8	31.1	18	8	3.8	12	94	14.9	A/B (=wt)	A/B (=wt)	A/B (=wt)	A/B	A/B	negative	negative	-1	-2	2-4y	-1	13.5808057944771	normal	anemic
2134	M	3.079	(aa/aa)	wt/wt	46.546	8.33943	8.22	18.24	0.66	3.79	2.12	5	1e-04	0	0	4.58	10.2	33.4	72.9	22.3	30.5	15.9	19.2	3.4	12	90	16	A/B (=wt)	A/B (=wt)	A/B (=wt)	A/B	A/B	negative	negative	-1	-2	2-4y	0.18	14.8148148148148	normal	anemic
2135	F	4.704	(aa/aa)	wt/wt	41.606	3.897375	9.8	21.54	0.63	2.2	2.12	2	0	0	0	4.93	11.9	39.2	79.5	24.1	30.4	12.8	5.8	4.3	14.5	103	14.6	A/B (=wt)	A/B (=wt)	A/B (=wt)	A/B	A/B	negative	negative	-1	-2	2-4y	-1.46	13.6676406824394	mild	non-anemic
2141	F	2.26	(aa/aa)	wt/wt	80	15.430725	17	49.13	26.7	162	2.44	124549	2.8242	0	0	4.47	8.6	26.2	58.6	19.2	32.8	19	66.5	0.8	11	71	16.7	A/B (=wt)	A/B (=wt)	A/B (=wt)	A/B	A/B	positive	negative	5.09534059364333	-2	2-4y	1.21	21.8210672485618	normal	anemic
2144	M	2.915	(aa/aa)	wt/wt	37.419	44.355255	291.68	98.89	35.77	149	18.63	4488	0.1569	0	0	2.89	7.7	24.4	84.4	26.6	31.6	14.5	4.8	3.1	12.3	92	16	A/B (=wt)	A/B (=wt)	A/B (=wt)	A/B	A/B	positive	negative	3.65206252493357	-2	2-4y	0.24	14.5321361058601	normal	anemic
2149	F	3.323	(aa/aa)	wt/wt	38.823	23.91245	58.89	27.55	5.49	109	2.12	68665	1.298	0	0	5.21	10.7	33.9	65.1	20.5	31.6	17.6	44.4	2.2	11.6	90	15.5	A/B (=wt)	A/B (=wt)	A/B (=wt)	A/B	A/B	positive	negative	4.83673605687594	-2	2-4y	-0.26	14.320987654321	normal	anemic
2150	M	3.03	(aa/aa)	wt/wt	78.097	86.11225	55.4	47.92	12.24	179	10.83	19305	0.4963	0	0	3.92	9.8	30.6	78.1	25	32	18	13.2	3.3	12	92	16	A/B (=wt)	A/B (=wt)	A/B (=wt)	A/B	A/B	positive	negative	4.28567205560191	-2	2-4y	0.2	14.1776937618147	normal	anemic
2153	M	4.353	(aa/aa)	wt/wt	48.54	15.347175	18.55	44.19	4.14	95.08	2.12	8097	0.1919	0	0	4.18	11	34	81.3	26.3	32.4	16.2	8.6	3.6	21	101	16.5	A/B (=wt)	A/B (=wt)	A/B (=wt)	A/B	A/B	positive	negative	3.90832950288986	-2	2-4y	0.17	20.5862170375453	normal	non-anemic
2155	F	4.625	(aa/aa)	wt/wt	30.073	18.908735	109.81	9.8	1.12	6.41	2.12	3	1e-04	0	0	4.14	10.8	33.5	80.9	26.1	32.2	12.7	4.7	3.6	26.3	106	17.5	A/B (=wt)	A/B (=wt)	A/B (=wt)	A/B	A/B	negative	negative	-1	-2	2-4y	0.56	23.4069063723745	normal	anemic
2157	F	4.984	(aa/aa)	wt/wt	29.21	9.7215	27.52	20.09	2.25	0.48	2.12	3	1e-04	0	0	4.14	11.3	33.8	81.6	27.3	33.4	13.4	4.2	3.7	19.8	105	15.9	A/B (=wt)	A/B (=wt)	A/B (=wt)	A/B	A/B	negative	negative	-1	-2	2-4y	-0.62	17.9591836734694	normal	non-anemic
2158	M	2.099	(aa/aa)	wt/wt	33.133	6.87645	64.79	15.51	6.29	29.08	17.42	8	2e-04	0	0	4.48	9.8	32.2	71.9	21.9	30.4	21.9	28.6	3.1	12	71	14.7	A/B (=wt)	A/B (=wt)	A/B (=wt)	A/B	A/B	negative	negative	-1	-2	2-4y	-0.45	23.8048006347947	normal	anemic
2160	M	4.737	(aa/aa)	wt/wt	36.876	9.148915	13.77	24.92	0.66	3.94	2.12	5	1e-04	0	0	4.62	10.9	34.7	75.1	23.6	31.4	15	14.2	3.8	10.3	101	14.5	A/B (=wt)	A/B (=wt)	A/B (=wt)	A/B	A/B	negative	negative	-1	-2	2-4y	-1.49	10.0970493088913	mild	anemic
2161	F	2.293	(aa/aa)	wt/wt	45.957	9.061425	54.36	28.96	2.95	3.05	2.12	5	1e-04	1	0	4.11	10.8	33.6	81.8	26.3	32.1	16.7	8.3	3.5	10.7	80	14.5	A/B (=wt)	A/B (=wt)	A/B (=wt)	A/B	A/B	negative	negative	-1	-2	2-4y	-0.54	16.71875	normal	anemic
2165	M	5.008	(aa/aa)	wt/wt	56.822	6.20676	39.67	41.59	2.7	12	2.12	12172	0.3623	0	0	3.46	9.4	27.4	79.2	27.2	34.3	13.9	8.3	3.8	18.5	102	17.5	A/B (=wt)	A/B (=wt)	A/B (=wt)	A/B	A/B	positive	negative	4.08536551165111	-2	5-9y	0.66	17.7816224529027	normal	anemic
2168	M	3.036	(aa/aa)	wt/wt	57.326	0.65545	7.8	25.5	0.64	3.81	2.12	1	0	1	0	4.22	10.3	33.5	79.4	24.4	30.7	16.4	9.6	3.5	11.7	87	15	A/B (=wt)	A/B (=wt)	A/B (=wt)	A/B	A/B	negative	negative	-1	-2	2-4y	-0.62	15.4577883472057	normal	anemic
2169	F	2.085	(aa/aa)	wt/wt	25.623	9.59234	28.25	25.22	0.82	14.61	2.12	1	0	1	0	4.64	12	38.3	82.5	25.9	31.3	12.5	3.4	3.9	11.7	70	14.5	A/B (=wt)	A/B (=wt)	A/B (=wt)	A/B	A/B	negative	negative	-1	-2	2-4y	-0.38	23.8775510204082	normal	non-anemic
2170	F	2.101	(aa/aa)	wt/wt	37.013	16.34525	53.23	83.81	3.27	64.96	8.81	38081	1.0265	0	0	3.73	9.1	27.9	74.8	24.4	32.6	19.5	20.9	3	10	80	14.7	A/B (=wt)	A/B (=wt)	A/B (=wt)	A/B	A/B	positive	negative	4.58070948480252	-2	2-4y	-0.22	15.625	normal	anemic
2172	M	4.975	(aa/aa)	wt/wt	45.654	2.195055	19.74	25.45	0.82	11.69	2.12	1727	0.0423	0	0	4.07	11.2	34.4	84.5	27.5	32.6	13.8	2.6	3.5	13.9	99.5	14.2	A/B (=wt)	A/B (=wt)	A/B (=wt)	A/B	A/B	positive	negative	3.2373174841748	-2	2-4y	-1.8	14.0400494936997	mild	non-anemic
2174	M	3.877	(aa/aa)	wt/wt	40.141	1.383405	21.04	34.89	2.34	28.48	2.12	257	0.0064	0	0	4	10.9	34.4	86	27.3	31.7	15.5	4.4	3.4	16	95	17	A/B (=wt)	A/B (=wt)	A/B (=wt)	A/B	A/B	positive	negative	2.41010207664286	-2	2-4y	0.66	17.7285318559557	normal	anemic
2176	M	2.485	(aa/aa)	wt/wt	42.022	21.3225	40.8	13.21	0.46	1.61	2.12	6	1e-04	0	0	4.69	12.4	39	83.2	26.4	31.8	15	4.8	3.8	11.7	87	15	A/B (=wt)	A/B (=wt)	A/B (=wt)	A/B	A/B	negative	negative	-1	-2	2-4y	-0.4	15.4577883472057	normal	non-anemic
2177	M	3.847	(aa/aa)	wt/wt	42.182	7.226565	57.96	32.69	0.81	24.23	2.12	2	1e-04	0	0	4.12	11.4	34	82.5	27.7	33.5	12.9	3	4.1	12.6	93	14	A/B (=wt)	A/B (=wt)	A/B (=wt)	A/B	A/B	negative	negative	-1	-2	2-4y	-1.72	14.5681581685744	mild	non-anemic
2178	F	4.992	(aa/aa)	wt/wt	80	13.92262	270.2	27.89	0.76	10.15	2.12	3	1e-04	1	0	3.29	8.7	29	88.1	26.4	30	16.7	3.9	4.3	16	108	15	A/B (=wt)	A/B (=wt)	A/B (=wt)	A/B	A/B	negative	negative	-1	-2	2-4y	-1.26	13.7174211248285	mild	anemic
2180	M	2.14	(aa/aa)	wt/wt	42.343	7.0075	57.53	25.34	0.54	18.8	2.12	8	2e-04	2	0	4.2	11.3	34.3	81.7	26.9	32.9	16.7	6.7	4	11.7	89	15	A/B (=wt)	A/B (=wt)	A/B (=wt)	A/B	A/B	negative	positive	-1	0.303196057420489	2-4y	-0.21	14.7708622648655	normal	non-anemic
2181	M	4.753	(aa/aa)	wt/wt	64.348	25.25075	10.49	34.09	1.24	1.7	2.12	0	0	0	0	4.71	11.5	37.1	78.8	24.4	31	13.6	7.8	4.1	14	98	14.6	A/B (=wt)	A/B (=wt)	A/B (=wt)	A/B	A/B	negative	negative	-1	-2	2-4y	-1.41	14.5772594752187	mild	non-anemic
2182	M	4.173	(aa/aa)	wt/wt	55.681	5.1745	16.9	17.86	2.5	4.66	2.12	5	1e-04	1	0	4.11	10.9	34.6	84.2	26.5	31.5	15.2	4.5	3.5	12.4	97	15	A/B (=wt)	A/B (=wt)	A/B (=wt)	A/B	A/B	negative	negative	-1	-2	2-4y	-0.94	13.1788712934424	normal	anemic
2183	F	4.682	(aa/aa)	wt/wt	28.343	17.56281	110.27	14.55	0.99	0.78	2.12	5	1e-04	0	0	4.65	12.5	38.9	83.7	26.9	32.1	12.7	2.9	3.9	16	107	15.9	A/B (=wt)	A/B (=wt)	A/B (=wt)	A/B	A/B	negative	negative	-1	-2	2-4y	-0.51	13.9750196523714	normal	non-anemic
2185	F	3.159	(aa/aa)	wt/wt	27.387	18.3535	226.36	94.49	13.4	112	2.12	65845	1.9833	0	0	3.34	9.2	28.6	85.6	27.5	32.2	13.9	3.2	2.7	12.3	90	15.5	A/B (=wt)	A/B (=wt)	A/B (=wt)	A/B	A/B	positive	negative	4.81852346157357	-2	2-4y	-0.18	15.1851851851852	normal	anemic
2188	F	3.389	(aa/aa)	wt/wt	35.344	3.248535	14.45	24.87	0.65	0.91	2.12	6	1e-04	1	0	4.86	11.7	37.5	77.2	24.1	31.2	14.8	10.9	4.2	14.5	98	16.5	A/B (=wt)	A/B (=wt)	A/B (=wt)	A/B	A/B	negative	negative	-1	-2	2-4y	0.44	15.0978758850479	normal	non-anemic
2189	M	2.085	(aa/aa)	wt/wt	49.886	5.515275	11.74	31.71	1.17	2.26	2.12	8	2e-04	1	0	4.92	12.3	38.4	78	25	32	14.9	9.9	4.2	9	69	14	A/B (=wt)	A/B (=wt)	A/B (=wt)	A/B	A/B	negative	negative	-1	-2	2-4y	-1.07	18.9035916824197	mild	non-anemic
2195	F	4.542	(aa/aa)	wt/wt	32.991	20.677095	27.52	12.77	3.5	0.84	2.12	15	3e-04	0	0	4.74	12.4	40	84.4	26.2	31	13.2	3.5	4	12.7	93	15	A/B (=wt)	A/B (=wt)	A/B (=wt)	A/B	A/B	negative	negative	-1	-2	2-4y	-1.1	14.6837784714996	mild	non-anemic
2197	F	2.512	(aa/aa)	wt/wt	55.147	21.115695	45.81	28.22	17.5	7.58	4.06	1971	0.0399	0	0	4.92	11.7	38.7	78.7	23.8	30.2	15	9.5	4.2	12.9	84	16	A/B (=wt)	A/B (=wt)	A/B (=wt)	A/B	A/B	positive	negative	3.29470865794079	-2	2-4y	0.52	18.2823129251701	normal	non-anemic
2198	M	2.573	(aa/aa)	wt/wt	35.689	38.244915	110.85	36	5.37	7.31	10.22	21	4e-04	0	0	4.66	12.1	38.6	82.8	26	31.3	13.5	4.7	4.1	13.9	79	17	A/B (=wt)	A/B (=wt)	A/B (=wt)	A/B	A/B	positive	negative	1.32428245529769	-2	2-4y	1.15	22.272071783368	normal	non-anemic
2201	F	2.175	(aa/aa)	wt/wt	47.669	8.37657	72.4	26.91	3.67	2.63	2.12	1	0	0	0	4.05	10.5	33.6	83	25.9	31.3	16.9	7.1	3.6	11.9	83	14.9	A/B (=wt)	A/B (=wt)	A/B (=wt)	A/B	A/B	negative	negative	-1	-2	2-4y	-0.11	17.2739149368559	normal	anemic
2202	M	2.362	(aa/aa)	wt/wt	53.701	39.04182	30.66	24.97	39.2	55.38	13.88	6	1e-04	0	0	5.51	11.1	36.2	65.7	20.1	30.7	18.6	41.3	2.6	12	86	15	A/B (=wt)	A/B (=wt)	A/B (=wt)	A/B	A/B	negative	negative	-1	-2	2-4y	-0.34	16.2249864791779	normal	non-anemic
2996	M	2.748	(aa/aa)	wt/wt	28.957	5.59389	8.79	23.9	1.19	4.31	2.12	NA	NA	NA	NA	4.51	11.8	36.9	81.8	26.2	32	14.2	5.3	3.9	11.6	86	15	A/B (=wt)	A/B (=wt)	A/B (=wt)	A/B	A/B	NA	NA	NA	NA	2-4y	-0.51	15.6841535965387	normal	non-anemic
3002	F	6.734	(aa/aa)	wt/wt	NA	NA	NA	NA	NA	NA	NA	7	2e-04	2	0	4.27	12.6	36.4	85.2	29.5	34.6	11.8	1.7	3.5	18	117	13.5	A/B (=wt)	A/B (=wt)	A/B (=wt)	A/B	A/B	negative	positive	-1	0.303196057420489	5-9y	-2.95	13.1492439184747	moderate	non-anemic
3003	M	5.471	(aa/aa)	wt/wt	NA	NA	NA	NA	NA	NA	NA	NA	NA	NA	NA	4.28	11.8	35.2	82.2	27.6	33.5	13	3.9	3.8	18	117	13.5	A/B (=wt)	A/B (=wt)	A/B (=wt)	A/B	A/B	NA	NA	NA	NA	5-9y	-2.68	13.1492439184747	moderate	non-anemic
3004	M	8.559	(aa/aa)	wt/wt	NA	NA	NA	NA	NA	NA	NA	534	0.0123	0	0	4.33	11.8	36.2	83.6	27.3	32.6	15.6	4.6	3.7	23.7	128	16	A/B (=wt)	A/B (=wt)	A/B (=wt)	A/B	A/B	positive	negative	2.72762257796914	-2	5-9y	-1.83	14.46533203125	mild	non-anemic
3007	F	8.173	(aa/aa)	wt/wt	NA	NA	NA	NA	NA	NA	NA	5	1e-04	0	0	4.12	11.1	33.1	80.3	26.9	33.5	13	4.4	3.7	23	132	16	A/B (=wt)	A/B (=wt)	A/B (=wt)	A/B	A/B	negative	negative	-1	-2	5-9y	-1.51	13.2001836547291	mild	anemic
3009	F	9.326	(aa/aa)	wt/wt	NA	NA	NA	NA	NA	NA	NA	11	3e-04	3	1	4.13	11.5	34.7	84	27.8	33.1	14.2	3.4	3.6	21	122	17	A/B (=wt)	A/B (=wt)	A/B (=wt)	A/B	A/B	negative	positive	-1	0.478566495593843	5-9y	-1.32	14.109110454179	mild	non-anemic
3012	F	9.501	(aa/aa)	wt/wt	NA	NA	NA	NA	NA	NA	NA	709	0.017	0	0	4.26	11.7	34.2	80.3	27.5	34.2	13.3	5	3.9	25.3	129	18	A/B (=wt)	A/B (=wt)	A/B (=wt)	A/B	A/B	positive	negative	2.85070748537454	-2	5-9y	-0.85	15.2034132564149	normal	non-anemic
3014	M	6.458	(aa/aa)	wt/wt	NA	NA	NA	NA	NA	NA	NA	3	1e-04	1	0	3.84	8.9	27.9	72.7	23.2	31.9	15.2	18.6	2.9	16.7	108	14	A/B (=wt)	A/B (=wt)	A/B (=wt)	A/B	A/B	negative	negative	-1	-2	5-9y	-2.68	14.3175582990398	moderate	anemic
3015	M	8.499	(aa/aa)	wt/wt	NA	NA	NA	NA	NA	NA	NA	221	0.0061	0	0	3.68	10.6	30.9	84	28.8	34.3	12.9	2.6	3.1	26	124	19	A/B (=wt)	A/B (=wt)	A/B (=wt)	A/B	A/B	positive	negative	2.34458874257871	-2	5-9y	0.12	16.9094693028096	normal	anemic
3016	M	9.989	(aa/aa)	wt/wt	31.248	6.07149	105.47	20.13	1.09	13.91	2.12	157	0.0039	43	11	4.05	11	32.5	80.2	27.2	33.8	13.3	4.6	3.7	28	131	19	A/B (=wt)	A/B (=wt)	A/B (=wt)	A/B	A/B	positive	positive	2.19617618503997	1.63356944255409	5-9y	-0.43	16.3160654973486	normal	anemic
3017	F	8.099	(aa/aa)	wt/wt	29.64	6.052125	14.42	21.73	0.61	1.51	2.12	7	2e-04	0	0	3.88	11	33.6	86.6	28.4	32.7	13.4	2.4	3.1	36.8	116	17	A/B (=wt)	A/B (=wt)	A/B (=wt)	A/B	A/B	negative	negative	-1	-2	5-9y	-0.89	27.3483947681332	normal	anemic
3018	M	4.948	(aa/aa)	wt/wt	73.109	16.66434	48.76	56.45	10.89	53.23	19.22	8933	0.2314	183	47	3.81	9	29.4	77.2	23.6	30.6	22.2	20.4	2.9	12.8	90	16	A/B (=wt)	A/B (=wt)	A/B (=wt)	A/B	A/B	positive	positive	3.95100219564839	2.26247482102094	2-4y	-0.36	15.8024691358025	normal	anemic
3022	M	9.515	(aa/aa)	wt/wt	35.218	2.740725	7.8	19.2	2.58	9.75	2.12	NA	NA	NA	NA	4.03	10.8	31.9	79.2	26.8	33.9	14.3	7.3	3.5	24.8	125	17	A/B (=wt)	A/B (=wt)	A/B (=wt)	A/B	A/B	NA	NA	NA	NA	5-9y	-1.44	15.872	mild	anemic
3024	M	7.863	(aa/aa)	wt/wt	29.458	7.81785	101.66	25.84	2.83	3.43	2.12	NA	NA	NA	NA	4.92	12.2	37.7	76.6	24.8	32.4	13.2	9.2	4.2	21.7	120	17	A/B (=wt)	A/B (=wt)	A/B (=wt)	A/B	A/B	NA	NA	NA	NA	5-9y	-0.8	15.0694444444444	normal	non-anemic
3026	M	7.912	(aa/aa)	wt/wt	36.159	42.44253	78.75	35.09	10.95	93.15	2.12	19427	0.4196	0	0	4.6	11.6	35.3	76.7	25.2	32.9	15	11.3	3.9	18.3	118	16	A/B (=wt)	A/B (=wt)	A/B (=wt)	A/B	A/B	positive	negative	4.28840797569006	-2	5-9y	-1.56	13.1427750646366	mild	non-anemic
3027	M	8.14	(aa/aa)	wt/wt	39.678	1.95	33.27	28.19	1.29	1.86	2.12	6	1e-04	0	0	4.64	12.9	38.3	82.5	27.8	33.7	14.1	4.1	4	23	124	17	A/B (=wt)	A/B (=wt)	A/B (=wt)	A/B	A/B	negative	negative	-1	-2	5-9y	-0.91	14.9583766909469	normal	non-anemic
3029	M	7.712	(aa/aa)	wt/wt	53.078	1.95	39.9	18.16	0.61	9.36	2.12	1559	0.0335	0	0	4.63	13	37.8	81.6	28.1	34.4	13.9	4.4	4	18.1	119	16	A/B (=wt)	A/B (=wt)	A/B (=wt)	A/B	A/B	positive	negative	3.19287397154252	-2	5-9y	-1.47	12.7815832215239	mild	non-anemic
3036	M	7.121	(aa/aa)	wt/wt	31.151	25	83.78	21.55	3.05	34.45	2.12	6278	0.1484	0	0	4.25	12.2	36.1	84.9	28.7	33.8	14.1	2.9	3.6	19.4	117	16	A/B (=wt)	A/B (=wt)	A/B (=wt)	A/B	A/B	positive	negative	3.79782822902925	-2	5-9y	-1.21	14.1719628899116	mild	non-anemic
3037	F	8.238	(aa/aa)	wt/wt	27.319	5.87	19.82	27.05	0.66	4.06	2.12	12	3e-04	1	0	4.26	12	37.3	87.6	28.2	32.2	12.2	1.4	3.4	24.5	129	18	A/B (=wt)	A/B (=wt)	A/B (=wt)	A/B	A/B	negative	negative	-1	-2	5-9y	-0.4	14.7226729162911	normal	non-anemic
3039	F	7.805	(aa/aa)	wt/wt	51.995	8.20932	92.23	46.17	3.94	15.78	2.12	160	0.005	84	26	3.28	9.5	29.4	89.6	29	32.3	15.9	2.1	4.6	22.4	118	16	A/B (=wt)	A/B (=wt)	A/B (=wt)	A/B	A/B	positive	positive	2.2043913319193	1.92433098470868	5-9y	-1.39	16.087331226659	mild	anemic
3042	M	9.614	(aa/aa)	wt/wt	55.563	7.179375	147.9	18.14	1.04	11.03	9.61	45	0.0012	0	0	3.66	10.8	33.6	91.8	29.5	32.1	13.8	1.5	3.7	24.3	128	17	A/B (=wt)	A/B (=wt)	A/B (=wt)	A/B	A/B	positive	negative	1.65417654187796	-2	5-9y	-1.48	14.83154296875	mild	anemic
3044	F	9.666	(aa/aa)	wt/wt	40.678	13.471455	97.77	29.71	2.11	13.83	2.12	261	0.007	0	0	4.61	10.5	34.4	74.6	22.8	30.5	18.9	20.1	3.5	20.2	118	17	A/B (=wt)	A/B (=wt)	A/B (=wt)	A/B	A/B	positive	negative	2.41680687182294	-2	5-9y	-1.45	14.5073254811836	mild	anemic
3045	F	9.132	(aa/aa)	wt/wt	30.693	5.564445	15.29	24.27	1.5	4.72	2.12	22	5e-04	0	0	4.71	10.3	33.1	70.3	21.9	31.1	15.9	25	3.1	26.4	130	19	A/B (=wt)	A/B (=wt)	A/B (=wt)	A/B	A/B	positive	negative	1.34439227368511	-2	5-9y	-0.24	15.6213017751479	normal	anemic
3047	F	5.227	(aa/aa)	wt/wt	28.278	23.189475	83.54	58.19	27.26	389	2.12	8856	0.2355	0	0	4.84	8.8	28.4	58.7	18.2	31	23.6	64	1.3	14.1	104	16	A/B (=wt)	A/B (=wt)	A/B (=wt)	A/B	A/B	positive	negative	3.94724251180054	-2	5-9y	-0.61	13.0362426035503	normal	anemic
3048	F	6.26	(aa/aa)	wt/wt	32.132	25	70.03	12.43	2.14	14.15	2.12	286	0.0072	0	0	4.15	10	32.2	77.6	24.1	31.1	17.5	13.9	3.3	15.8	108	16	A/B (=wt)	A/B (=wt)	A/B (=wt)	A/B	A/B	positive	negative	2.45651785780526	-2	5-9y	-0.93	13.5459533607682	normal	anemic
3052	F	8.742	(aa/aa)	wt/wt	32.097	17.05758	41.21	16.96	0.42	0.84	2.12	532	0.0106	53	11	4.03	9.6	28.4	70.5	23.8	33.8	16.4	25.1	2.8	25	131	17	A/B (=wt)	A/B (=wt)	A/B (=wt)	A/B	A/B	positive	positive	2.72599325892472	1.72435780422643	5-9y	-1.11	14.5679156226327	mild	anemic
3055	M	6.992	(aa/aa)	wt/wt	26.091	25	37.43	25.08	1	2.2	2.12	346	0.0081	17	4	4.27	9.2	28.4	66.5	21.5	32.4	20.4	37.4	2.2	21	119	16	A/B (=wt)	A/B (=wt)	A/B (=wt)	A/B	A/B	positive	positive	2.53920159929413	1.23070431361257	5-9y	-1.15	14.8294611962432	mild	anemic
3056	F	9.142	(aa/aa)	wt/wt	38.286	25	59.5	35.79	2.6	42.31	2.12	NA	NA	NA	NA	4.28	11.9	36	84.1	27.8	33.1	15.2	4	3.6	23	124	16	A/B (=wt)	A/B (=wt)	A/B (=wt)	A/B	A/B	NA	NA	NA	NA	5-9y	-1.85	14.9583766909469	mild	non-anemic
3057	M	8.395	(aa/aa)	wt/wt	45.599	25	103.96	29.08	1.63	15.23	2.12	2466	0.0616	50	13	3.95	9.8	30.4	77	24.8	32.2	15.7	12.6	3.3	20.5	121	16	A/B (=wt)	A/B (=wt)	A/B (=wt)	A/B	A/B	positive	positive	3.3920106831955	1.69905685454767	5-9y	-1.76	14.0017758349839	mild	anemic
3058	M	6.11	(aa/aa)	wt/wt	35.701	10.322965	11.67	20.22	1.24	12.36	2.12	3819	0.0836	0	0	4.59	12.3	36.5	79.5	26.8	33.7	14.8	7.9	4.1	17.6	112.5	16	A/B (=wt)	A/B (=wt)	A/B (=wt)	A/B	A/B	positive	negative	3.58196103016688	-2	5-9y	-0.76	13.9061728395062	normal	non-anemic
3059	M	5.693	(aa/aa)	wt/wt	38.877	6.83844	51.81	35.35	1.16	15.7	2.12	1723	0.0422	0	0	4.06	11.7	35.3	86.9	28.8	33.1	13.8	2.5	3.5	17.5	109	16	A/B (=wt)	A/B (=wt)	A/B (=wt)	A/B	A/B	positive	negative	3.23631048243233	-2	5-9y	-0.59	14.7293998821648	normal	non-anemic
3060	M	7.89	(aa/aa)	wt/wt	59.441	6.88593	24.38	37.95	2.03	16.43	2.12	697	0.0164	0	0	4.26	11	34.7	81.5	25.8	31.7	15.1	6.6	3.6	24	130	17	A/B (=wt)	A/B (=wt)	A/B (=wt)	A/B	A/B	positive	negative	2.84329508273651	-2	5-9y	-0.81	14.2011834319527	normal	anemic
3061	F	5.962	(aa/aa)	wt/wt	43.466	24.860635	39.53	29.07	5.99	62.73	2.12	9018	0.1714	0	0	5.18	11	34.7	67	21.2	31.7	18.4	39.5	2.7	17.4	112.5	16	A/B (=wt)	A/B (=wt)	A/B (=wt)	A/B	A/B	positive	negative	3.95511504680637	-2	5-9y	-0.84	13.7481481481481	normal	anemic
3063	F	6.553	(aa/aa)	wt/wt	51.731	22.784905	62.28	7	0.58	16.78	2.12	3626	0.0792	0	0	4.57	11.9	36.8	80.5	26	32.3	13.4	5.4	4.1	15.7	113	14.5	A/B (=wt)	A/B (=wt)	A/B (=wt)	A/B	A/B	positive	negative	3.5594397768277	-2	5-9y	-2.08	12.2954029289686	moderate	non-anemic
3064	F	5.216	(aa/aa)	wt/wt	47.874	25	144.67	62.75	51.39	1243	8.04	13471	0.349	0	0	3.9	9.7	30.2	77.4	24.9	32.1	14.5	10.3	3.5	15	100	16.5	A/B (=wt)	A/B (=wt)	A/B (=wt)	A/B	A/B	positive	negative	4.12940306004555	-2	5-9y	-0.28	15	normal	anemic
3067	F	9.178	(aa/aa)	wt/wt	34.771	8.653155	54.35	13.57	0.8	1.88	2.12	803	0.0193	0	0	4.2	11.6	35	83.3	27.6	33.1	13.5	5	4.8	24.8	134	17	A/B (=wt)	A/B (=wt)	A/B (=wt)	A/B	A/B	positive	negative	2.90476962590659	-2	5-9y	-1.26	13.8115393183337	mild	non-anemic
3069	F	7.97	(aa/aa)	wt/wt	46.696	29.02225	57.43	35.17	14.77	26.16	2.12	73274	1.6922	0	0	4.32	11.8	37.7	87.3	27.3	31.3	15.9	4.1	3.8	20	124	16	A/B (=wt)	A/B (=wt)	A/B (=wt)	A/B	A/B	positive	negative	4.86495049285685	-2	5-9y	-1.45	13.0072840790843	mild	non-anemic
3070	F	5.471	(aa/aa)	wt/wt	51.518	10.283655	27.64	22.6	1.35	8.78	2.12	1033	0.0225	0	0	4.56	10.5	34.3	75.2	23	30.6	14.1	12.4	3.8	16.2	104	15.5	A/B (=wt)	A/B (=wt)	A/B (=wt)	A/B	A/B	positive	negative	3.01414236154501	-2	5-9y	-1.04	14.9778106508876	mild	anemic
3071	M	8.236	(aa/aa)	wt/wt	37.929	15.1695	39.6	9.19	0.54	7.29	2.12	5	1e-04	0	0	4.72	11.7	38	80.5	24.8	30.8	13.4	5.3	4	23	124	17	A/B (=wt)	A/B (=wt)	A/B (=wt)	A/B	A/B	negative	negative	-1	-2	5-9y	-0.95	14.9583766909469	normal	non-anemic
3073	M	9.595	(aa/aa)	wt/wt	41.224	187.357	62.82	65.47	25.07	226	24.14	3713	0.0809	0	0	4.63	11.8	36	77.8	25.5	32.8	14.6	10	3.9	NA	NA	NA	A/B (=wt)	A/B (=wt)	A/B (=wt)	A/B	A/B	positive	negative	3.56973664566122	-2	5-9y	NA	NA	NA	non-anemic
3074	M	8.693	(aa/aa)	wt/wt	46.968	11.39682	127.7	19.75	0.99	18.14	2.12	8414	0.1757	0	0	4.8	13.4	39	81.3	27.9	34.4	13.6	4.8	4.3	29	133.4	17	A/B (=wt)	A/B (=wt)	A/B (=wt)	A/B	A/B	positive	negative	3.92500766922009	-2	5-9y	-1.12	16.2961997262238	mild	non-anemic
3078	F	6.03	(aa/aa)	wt/wt	28.028	4.45407	23.17	22.91	2.2	2.73	2.12	46	0.001	0	0	4.37	11.2	35.5	81.2	25.6	31.5	14.7	6.7	3.8	18	110	16	A/B (=wt)	A/B (=wt)	A/B (=wt)	A/B	A/B	positive	negative	1.66370092538965	-2	5-9y	-0.86	14.8760330578512	normal	anemic
3080	M	8.575	(aa/aa)	wt/wt	39.338	9.55917	24.5	23.34	1.86	9.92	2.12	1785	0.0441	0	0	4.11	11.6	35.2	85.6	28.2	33	13.8	2.5	3.5	23	124.5	18	A/B (=wt)	A/B (=wt)	A/B (=wt)	A/B	A/B	positive	negative	3.25166254998979	-2	5-9y	-0.44	14.8384703472525	normal	non-anemic
3084	M	6.321	(aa/aa)	wt/wt	44.048	20.75998	36.44	29.86	4.05	14.35	2.12	4623	0.0999	0	0	4.57	12	36.8	80.5	26.3	32.6	14	5.8	4	17	106	17	A/B (=wt)	A/B (=wt)	A/B (=wt)	A/B	A/B	positive	negative	3.6649332875498	-2	5-9y	-0.15	15.1299394802421	normal	non-anemic
3086	F	6.934	(aa/aa)	wt/wt	37.038	10.774905	42.49	44.99	2.32	50.43	2.12	55919	1.1139	0	0	5.1	10	33.4	65.5	19.6	29.9	17.4	41.9	2.2	19	118	15.5	A/B (=wt)	A/B (=wt)	A/B (=wt)	A/B	A/B	positive	negative	4.74756017296332	-2	5-9y	-1.46	13.6455041654697	mild	anemic
3087	M	9.888	(aa/aa)	wt/wt	31.208	33.8622	120.63	46.25	15.62	337	49.22	145267	3.2866	0	0	4.44	11.4	36.3	81.8	25.7	31.4	16.6	8.1	3.9	27	130	19	A/B (=wt)	A/B (=wt)	A/B (=wt)	A/B	A/B	positive	negative	5.16216726669765	-2	5-9y	-0.39	15.9763313609467	normal	anemic
3091	M	8.589	(aa/aa)	wt/wt	31.136	8.987565	54.36	23.06	0.74	14.26	2.12	17026	0.4355	0	0	3.89	11.1	33.5	86.1	28.5	33.1	11.9	1.4	3.2	21	120	17	A/B (=wt)	A/B (=wt)	A/B (=wt)	A/B	A/B	positive	negative	4.2311151798211	-2	5-9y	-1.08	14.5833333333333	mild	anemic
3092	F	10.096	(aa/aa)	wt/wt	32.06	10.073355	31.25	25.51	1.07	14.26	2.12	644	0.0144	0	0	4.45	13.2	39.8	89.4	29.7	33.2	12.9	1.2	3.3	24	132	20	A/B (=wt)	A/B (=wt)	A/B (=wt)	A/B	A/B	positive	negative	2.80895329915591	-2	10-14y	-0.17	13.7741046831956	normal	non-anemic
3097	M	5.696	(aa/aa)	wt/wt	46.33	4.1105	9.39	42.14	0.42	0.8	2.12	5	1e-04	1	0	4.54	11.8	36.1	79.5	26	32.7	16.4	9.4	3.8	22	115.5	15.5	A/B (=wt)	A/B (=wt)	A/B (=wt)	A/B	A/B	negative	negative	-1	-2	5-9y	-0.97	16.4914450628736	normal	non-anemic
3100	M	5.386	(aa/aa)	wt/wt	24.88	3.018855	57.22	15.71	0.61	7	2.12	6	1e-04	1	0	4.18	11.2	33.6	80.4	26.8	33.3	14.5	6.3	3.6	17	110	16	A/B (=wt)	A/B (=wt)	A/B (=wt)	A/B	A/B	negative	negative	-1	-2	5-9y	-0.48	14.0495867768595	normal	anemic
3103	F	8.625	(aa/aa)	wt/wt	30.671	10.4265	22.99	17.86	0.42	1.47	2.12	3	1e-04	0	0	4.65	13.3	39.1	84.1	28.6	34	12.2	1.8	4	22	138	19	A/B (=wt)	A/B (=wt)	A/B (=wt)	A/B	A/B	negative	negative	-1	-2	5-9y	-0.06	11.5521949170342	normal	non-anemic
3105	M	9.389	(aa/aa)	wt/wt	43.73	25	57.49	26.72	0.5	4.81	2.12	129	0.0033	0	0	3.99	11.4	34	85.2	28.6	33.5	13.5	2.6	3.3	23	124	18	A/B (=wt)	A/B (=wt)	A/B (=wt)	A/B	A/B	positive	negative	2.11092624226642	-2	5-9y	-0.75	14.9583766909469	normal	anemic
3109	M	7.559	(aa/aa)	wt/wt	35.903	23.086345	32.49	13.86	0.87	16.32	2.12	245	0.006	0	0	4.1	11.5	35.4	86.3	28	32.5	13.8	2.8	3.3	18.5	113	18	A/B (=wt)	A/B (=wt)	A/B (=wt)	A/B	A/B	positive	negative	2.38934331125208	-2	5-9y	-0.06	14.4882136424152	normal	non-anemic
3113	F	9.515	(aa/aa)	wt/wt	48.946	8.22559	18.06	42.72	0.58	10.48	2.12	NA	NA	NA	NA	4.34	11.7	35.7	82.3	27	32.8	13.8	4.3	3.8	20	119	17	A/B (=wt)	A/B (=wt)	A/B (=wt)	A/B	A/B	NA	NA	NA	NA	5-9y	-1.39	14.1232963773745	mild	non-anemic
3114	F	6.285	(aa/aa)	wt/wt	79.574	25	107.23	83.6	123	304	18.96	1	0	0	0	4.66	12	35.3	75.8	25.8	34	15.3	13.4	3.9	19	113	16	A/B (=wt)	A/B (=wt)	A/B (=wt)	A/B	A/B	negative	negative	-1	-2	5-9y	-0.93	14.8797869841021	normal	non-anemic
3117	M	8.8	(aa/aa)	wt/wt	38.106	3.907815	14.66	17.85	0.71	1.2	2.12	27	6e-04	27	6	4.68	12.7	37.9	81	27.1	33.5	13.3	4.7	4.1	28	129	19	A/B (=wt)	A/B (=wt)	A/B (=wt)	A/B	A/B	positive	positive	1.43296929087441	1.43152458418745	5-9y	0.02	16.8259119043327	normal	non-anemic
3119	F	6.986	(aa/aa)	wt/wt	57.723	21.0275	191.39	33.28	1.08	18.89	2.12	507	0.0153	0	0	3.29	10	28.5	86.6	30.4	35.1	15.6	2.8	4.4	17	113	14.5	A/B (=wt)	A/B (=wt)	A/B (=wt)	A/B	A/B	positive	negative	2.70509361054787	-2	5-9y	-2.2	13.3134936173545	moderate	anemic
3121	M	9.436	(aa/aa)	wt/wt	35.944	3.237675	15.79	20.06	0.57	18.87	2.12	11	3e-04	2	0	4.05	10.8	34	84	26.7	31.8	14.8	4.7	3.6	28	133	19	A/B (=wt)	A/B (=wt)	A/B (=wt)	A/B	A/B	negative	positive	-1	0.303196057420489	5-9y	-0.22	15.8290462999604	normal	anemic
3123	F	5.767	(aa/aa)	wt/wt	65.524	4.214325	39.71	12.59	1.04	11.17	2.12	4	1e-04	0	0	3.92	11	35.7	91.1	28.1	30.8	15.2	2.1	4.2	19	110	18	A/B (=wt)	A/B (=wt)	A/B (=wt)	A/B	A/B	negative	negative	-1	-2	5-9y	0.44	15.702479338843	normal	anemic
3124	F	6.208	(aa/aa)	wt/wt	38.376	0.25287	7.8	15.03	0.67	0.27	2.12	3	1e-04	0	0	4.4	12.2	37.1	84.3	27.7	32.9	13.7	4	3.7	19	118	16	A/B (=wt)	A/B (=wt)	A/B (=wt)	A/B	A/B	negative	negative	-1	-2	5-9y	-0.91	13.6455041654697	normal	non-anemic
3126	M	7.712	(aa/aa)	wt/wt	42.039	26.7115	52.18	30.77	1.03	9.34	2.12	81	0.002	0	0	4.18	10.9	33	78.9	26.1	33	14.4	7.7	3.7	19	119	15	A/B (=wt)	A/B (=wt)	A/B (=wt)	A/B	A/B	positive	negative	1.90902085421116	-2	5-9y	-2.35	13.4171315585058	moderate	anemic
3130	M	6.951	(aa/aa)	wt/wt	40.551	1.226685	35.22	23.62	1.72	11.26	13.2	NA	NA	NA	NA	3.6	9.8	30.5	84.7	27.2	32.1	14	3	3.2	17	110	17	A/B (=wt)	A/B (=wt)	A/B (=wt)	A/B	A/B	NA	NA	NA	NA	5-9y	-0.42	14.0495867768595	normal	anemic
3134	M	5.444	(aa/aa)	wt/wt	41.067	16.565745	50.44	27.18	0.47	7.02	2.12	3653	0.0834	878	200	4.4	11.1	35	79.5	25.2	31.7	13.4	6.9	3.9	19	111	14.8	A/B (=wt)	A/B (=wt)	A/B (=wt)	A/B	A/B	positive	positive	3.56266156075661	2.94349946228433	5-9y	-1.45	15.420826231637	mild	anemic
3136	M	6.584	(aa/aa)	wt/wt	36.525	25.41325	76.65	22.89	3.7	47.52	2.12	9209	0.2417	0	0	3.84	10.6	31.1	81	27.6	34.1	13.7	4.8	3.4	18	116	15.9	A/B (=wt)	A/B (=wt)	A/B (=wt)	A/B	A/B	positive	negative	3.96421718892295	-2	5-9y	-1.04	13.3769322235434	mild	anemic
3138	M	5.258	(aa/aa)	wt/wt	61.792	2.46924	154.08	42.09	5.61	37.44	4.28	17295	0.7298	0	0	2.35	6.6	22.6	96.2	28.1	29.2	20.1	3.2	9.3	17	108	17	A/B (=wt)	A/B (=wt)	A/B (=wt)	A/B	A/B	positive	negative	4.2379230774416	-2	5-9y	0.25	14.5747599451303	normal	anemic
3142	F	9.847	(aa/aa)	wt/wt	42.405	5.760345	31.53	22.04	0.52	3.26	2.12	NA	NA	NA	NA	4.86	12.6	39.7	81.7	25.9	31.7	13	4.2	4.3	28	134	18	A/B (=wt)	A/B (=wt)	A/B (=wt)	A/B	A/B	NA	NA	NA	NA	5-9y	-0.98	15.5936734239251	normal	non-anemic
3144	M	6.255	(aa/aa)	wt/wt	37.016	19.68075	89.67	28.88	0.99	1.57	2.12	0	0	0	0	3.66	11	32.3	88.3	30.1	34.1	14.9	3	3.3	21	113	19	A/B (=wt)	A/B (=wt)	A/B (=wt)	A/B	A/B	negative	negative	-1	-2	5-9y	1.03	16.4460803508497	normal	anemic
3145	F	8.666	(aa/aa)	wt/wt	54.591	10.928745	27	23.82	3.73	7.42	2.12	1155	0.0275	0	0	4.18	11.4	33.9	81.1	27.3	33.6	14.8	6.1	3.6	19.8	117	16.8	A/B (=wt)	A/B (=wt)	A/B (=wt)	A/B	A/B	positive	negative	3.06261958385434	-2	5-9y	-1.2	14.4641683103222	mild	anemic
3146	M	5.666	(aa/aa)	wt/wt	25.812	13.952385	32.91	19.6	3.85	13.63	2.12	1230	0.0269	0	0	4.48	11.2	35	78.1	25	32	14.6	9.4	3.9	16	101.5	16	A/B (=wt)	A/B (=wt)	A/B (=wt)	A/B	A/B	positive	negative	3.08994041849863	-2	5-9y	-0.58	15.5305879783542	normal	anemic
3147	M	8.789	(aa/aa)	wt/wt	36.667	25	84.97	29.71	1.74	54.91	2.12	16124	0.437	0	0	3.77	10.5	33.5	88.9	27.9	31.3	13.2	1.6	3.1	27	128	17	A/B (=wt)	A/B (=wt)	A/B (=wt)	A/B	A/B	positive	negative	4.20747548293881	-2	5-9y	-1.16	16.4794921875	mild	anemic
3148	M	9.685	(aa/aa)	wt/wt	30.284	20.0041	113.63	26.35	0.5	21.95	2.12	1539	0.0389	0	0	4.05	12.1	36.4	89.9	29.9	33.2	11	0.4	2.8	25	129	18	A/B (=wt)	A/B (=wt)	A/B (=wt)	A/B	A/B	positive	negative	3.18726683817929	-2	5-9y	-0.86	15.0231356288685	normal	non-anemic
3149	M	7.57	(aa/aa)	wt/wt	80	1.96236	7.8	14.17	0.91	2.2	2.12	2	0	1	0	4.84	11.1	35.6	73.6	22.9	31.2	14.1	15.8	3.9	17	114	16.4	A/B (=wt)	A/B (=wt)	A/B (=wt)	A/B	A/B	negative	negative	-1	-2	5-9y	-1.1	13.0809479839951	mild	anemic
3151	F	6.685	(aa/aa)	wt/wt	37.52	8.29299	58.34	41.15	10.38	19.35	2.12	1831	0.0435	248	59	4.29	11.1	35.8	83.4	25.9	31	15.7	5.7	3.7	20	112	16.4	A/B (=wt)	A/B (=wt)	A/B (=wt)	A/B	A/B	positive	positive	3.26271206263173	2.39446919234743	5-9y	-0.8	15.9438775510204	normal	anemic
3153	M	5.622	(aa/aa)	wt/wt	45.5	2.265315	50.7	21.42	0.86	2.82	2.12	8	2e-04	2	1	3.99	9.7	31.5	78.9	24.3	30.8	21.6	16.8	3.8	15	103	16	A/B (=wt)	A/B (=wt)	A/B (=wt)	A/B	A/B	negative	positive	-1	0.303196057420489	5-9y	-0.56	14.1389386370063	normal	anemic
3154	M	5.605	(aa/aa)	wt/wt	42.918	6.431675	7.8	29.36	5.65	3.81	2.12	2	0	0	0	4.65	11.4	36.4	78.3	24.5	31.3	14.6	9.1	3.9	19	114	17	A/B (=wt)	A/B (=wt)	A/B (=wt)	A/B	A/B	negative	negative	-1	-2	5-9y	0.14	14.6198830409357	normal	anemic
3163	M	5.863	(aa/aa)	wt/wt	41.428	25	37.9	20.22	1.71	57.73	2.12	9590	0.2428	110	28	4.01	11.6	34.6	86.3	28.9	33.5	12.8	2	3.2	19.7	115	16	A/B (=wt)	A/B (=wt)	A/B (=wt)	A/B	A/B	positive	positive	3.98182313576522	2.04143216468027	5-9y	-0.66	14.8960302457467	normal	non-anemic
3166	F	7.721	(aa/aa)	wt/wt	29.784	24.7	57.09	24.58	0.57	15.66	2.12	405	0.01	0	0	4.03	11.6	34.6	85.9	28.8	33.5	13.4	1.7	3.4	17.2	112.5	16	A/B (=wt)	A/B (=wt)	A/B (=wt)	A/B	A/B	positive	negative	2.60756224318359	-2	5-9y	-1.37	13.5901234567901	mild	non-anemic
3167	F	7.315	(aa/aa)	wt/wt	31.5	18.17374	28.26	11.27	0.8	0.76	2.12	3	1e-04	0	0	4.6	12.5	37.2	80.9	27.2	33.6	12.6	3.7	4.1	22	125	16.9	A/B (=wt)	A/B (=wt)	A/B (=wt)	A/B	A/B	negative	negative	-1	-2	5-9y	-0.69	14.08	normal	non-anemic
3171	M	8.507	(aa/aa)	wt/wt	80	2.571495	126.24	20.76	1.26	3.29	2.12	198	0.0048	0	0	4.05	9.8	28.1	69.4	24.2	34.9	19.3	32.3	2.7	25	121	18.5	A/B (=wt)	A/B (=wt)	A/B (=wt)	A/B	A/B	positive	negative	2.29688447553855	-2	5-9y	-0.14	17.0753363841268	normal	anemic
3173	M	7.222	(aa/aa)	wt/wt	44.004	13.23975	90.85	28.01	0.57	2.93	2.12	1	0	0	0	3.91	11.2	33.5	85.7	28.6	33.4	14.3	3	3.3	22	125	17.5	A/B (=wt)	A/B (=wt)	A/B (=wt)	A/B	A/B	negative	negative	-1	-2	5-9y	-0.22	14.08	normal	anemic
3174	M	5.315	(aa/aa)	wt/wt	42.708	19.559295	75.16	26.91	6	129	16.23	2595	0.0719	0	0	3.63	10.8	32.6	89.8	29.8	33.1	14.3	2	3	16.6	110	16.5	A/B (=wt)	A/B (=wt)	A/B (=wt)	A/B	A/B	positive	negative	3.41415409768021	-2	5-9y	-0.1	13.7190082644628	normal	anemic
3177	F	6.151	(aa/aa)	wt/wt	48.776	10.919715	60.89	24.43	0.98	6.44	2.12	785	0.0183	98	23	4.25	9.3	31.9	75.1	21.9	29.2	16.5	16.1	3.4	15.7	99.5	14.5	A/B (=wt)	A/B (=wt)	A/B (=wt)	A/B	A/B	positive	positive	2.89492497735954	1.9912703891951	5-9y	-1.97	15.8581853993586	mild	anemic
3178	F	6.345	(aa/aa)	wt/wt	30.902	20.58323	38.56	28.59	0.88	13.34	2.12	1978	0.0589	0	0	3.36	9.4	29.4	87.5	28	32	14.1	1.9	2.9	15.1	116	16	A/B (=wt)	A/B (=wt)	A/B (=wt)	A/B	A/B	positive	negative	3.29624824294893	-2	5-9y	-0.95	11.2217598097503	normal	anemic
3181	F	8.112	(aa/aa)	wt/wt	32.192	17.591	59.42	50.42	1.5	15.85	2.12	6003	0.1386	0	0	4.35	11.8	35	80.5	27.1	33.7	15.1	6.9	3.7	22.8	121	19	A/B (=wt)	A/B (=wt)	A/B (=wt)	A/B	A/B	positive	negative	3.77837557791967	-2	5-9y	0.12	15.5727067823236	normal	non-anemic
3182	F	9.825	(aa/aa)	wt/wt	29.953	9.684	36.12	38.31	3.28	29.88	2.12	216	0.0046	0	0	4.56	10.6	33.9	74.3	23.2	31.3	14.8	14.8	3.5	26.2	130	16.5	A/B (=wt)	A/B (=wt)	A/B (=wt)	A/B	A/B	positive	negative	2.33465476688324	-2	5-9y	-1.8	15.5029585798817	mild	anemic
3183	F	8.501	(aa/aa)	wt/wt	24.251	17.272	61.49	31.42	1.52	11.35	4.9	1743	0.0438	0	0	3.97	10.4	30.7	77.3	26.2	33.9	13.3	8.5	3.5	23.1	132	18	A/B (=wt)	A/B (=wt)	A/B (=wt)	A/B	A/B	positive	negative	3.24132230288877	-2	5-9y	-0.49	13.2575757575758	normal	anemic
3187	F	7.126	(aa/aa)	wt/wt	24.101	25	306.38	8.63	1.44	7.08	2.12	2	1e-04	0	0	3.76	10.6	32.5	86.4	28.2	32.6	12.8	2.1	3	23.8	131	16	A/B (=wt)	A/B (=wt)	A/B (=wt)	A/B	A/B	negative	negative	-1	-2	5-9y	-1.18	13.8686556727463	mild	anemic
3188	F	7.46	(aa/aa)	wt/wt	44.562	10.740365	129.8	22.55	1.54	29.45	2.12	13372	0.3246	0	0	4.17	9	29	69.5	21.6	31	16.6	30.4	2.6	20	119	17.5	A/B (=wt)	A/B (=wt)	A/B (=wt)	A/B	A/B	positive	negative	4.12619961569841	-2	5-9y	-0.4	14.1232963773745	normal	anemic
3190	F	9.414	(aa/aa)	wt/wt	36.702	17.399	77.16	18.09	0.82	3.94	2.12	366	0.0094	0	0	3.91	11.1	34.3	87.7	28.4	32.4	13.7	2.2	3.4	20	128	17	A/B (=wt)	A/B (=wt)	A/B (=wt)	A/B	A/B	positive	negative	2.56359972888153	-2	5-9y	-1.35	12.20703125	mild	anemic
3191	F	8.74	(aa/aa)	wt/wt	43.911	17.587185	36.09	25.24	1.95	21.7	2.12	7348	0.1563	0	0	4.66	11.9	37.7	80.9	25.5	31.6	12.2	3.7	4.2	20.5	129	19.5	A/B (=wt)	A/B (=wt)	A/B (=wt)	A/B	A/B	positive	negative	3.86617505797028	-2	5-9y	0.12	12.3189712156721	normal	non-anemic
3195	M	6.701	(aa/aa)	wt/wt	32.03	5.77834	18.47	20.28	0.66	1.55	2.12	15181	0.3474	0	0	4.41	10.8	33.4	75.7	24.5	32.3	14	11.3	3.7	17.7	111	16	A/B (=wt)	A/B (=wt)	A/B (=wt)	A/B	A/B	positive	negative	4.18130324103391	-2	5-9y	-1.02	14.3657170684198	mild	anemic
3196	F	5.301	(aa/aa)	wt/wt	53.049	13.02987	96.84	19.4	2.62	2.33	2.12	9	2e-04	2	0	4.18	11.3	35	83.7	27	32.3	15.9	4.9	3.6	16.5	107	15.5	A/B (=wt)	A/B (=wt)	A/B (=wt)	A/B	A/B	negative	positive	-1	0.303196057420489	5-9y	-0.99	14.411739016508	normal	anemic
3997	M	8.852	(aa/aa)	wt/wt	61.335	5.896815	112.98	21.9	3.75	37.8	2.12	NA	NA	NA	NA	4.43	11.3	35.4	79.9	25.5	31.9	17	9.6	3.7	27	130	19	A/B (=wt)	A/B (=wt)	A/B (=wt)	A/B	A/B	NA	NA	NA	NA	5-9y	0	15.9763313609467	normal	anemic
3998	F	7.6	(aa/aa)	wt/wt	33.716	19.5085	73.35	18.88	2.3	10.63	2.12	NA	NA	NA	NA	3.81	11	33.3	87.4	28.9	33	13.5	2	3.4	26	121.5	17	A/B (=wt)	A/B (=wt)	A/B (=wt)	A/B	A/B	NA	NA	NA	NA	5-9y	-0.72	17.6124913207675	normal	anemic
4001	M	11.474	(aa/aa)	wt/wt	NA	NA	NA	NA	NA	NA	NA	662	0.0133	56	11	5.04	14	42.5	84.3	27.8	32.9	13.2	2.6	4.4	29.2	138	17.8	A/B (=wt)	A/B (=wt)	A/B (=wt)	A/B	A/B	positive	positive	2.82092358788132	1.74826557266874	10-14y	-1.79	15.3329132535182	mild	non-anemic
4002	M	13.477	(aa/aa)	wt/wt	NA	NA	NA	NA	NA	NA	NA	87	0.0018	0	0	4.87	14	40.6	83.4	28.7	34.5	13	2.9	4.2	38	157	20	A/B (=wt)	A/B (=wt)	A/B (=wt)	A/B	A/B	positive	negative	1.94001815500766	-2	10-14y	-1.66	15.4164469146821	mild	non-anemic
4005	M	10.055	(aa/aa)	wt/wt	NA	NA	NA	NA	NA	NA	NA	191	0.0046	0	0	4.25	12	36.5	85.9	28.2	32.9	13	2.1	4	23.8	128	16	A/B (=wt)	A/B (=wt)	A/B (=wt)	A/B	A/B	positive	negative	2.28126068705501	-2	10-14y	-2.45	14.5263671875	moderate	non-anemic
4006	F	12.37	(aa/aa)	wt/wt	NA	NA	NA	NA	NA	NA	NA	3	1e-04	0	0	4.42	12.7	37.3	84.4	28.7	34	12.5	2.1	3.7	25	142	16.5	A/B (=wt)	A/B (=wt)	A/B (=wt)	A/B	A/B	negative	negative	-1	-2	10-14y	-3.05	12.3983336639556	severe	non-anemic
4008	F	12.129	(aa/aa)	wt/wt	NA	NA	NA	NA	NA	NA	NA	555	0.0126	0	0	4.45	12.3	38.3	86.1	27.6	32.1	13.9	2.8	3.5	33.8	143	20	A/B (=wt)	A/B (=wt)	A/B (=wt)	A/B	A/B	positive	negative	2.74437122733186	-2	10-14y	-0.97	16.5289256198347	normal	non-anemic
4010	F	14.499	(aa/aa)	wt/wt	NA	NA	NA	NA	NA	NA	NA	373	0.0084	0	0	4.51	12.9	39.1	86.7	28.6	33	12.4	1.6	3.6	33.1	139	21	A/B (=wt)	A/B (=wt)	A/B (=wt)	A/B	A/B	positive	negative	2.57182524904083	-2	10-14y	-1.43	17.1316184462502	mild	non-anemic
4011	M	11.808	(aa/aa)	wt/wt	NA	NA	NA	NA	NA	NA	NA	NA	NA	NA	NA	5.03	12.8	39.6	78.7	25.4	32.3	14.2	7.5	4.4	30.1	141	19	A/B (=wt)	A/B (=wt)	A/B (=wt)	A/B	A/B	NA	NA	NA	NA	10-14y	-1.26	15.140083496806	mild	non-anemic
4014	F	12.499	(aa/aa)	wt/wt	NA	NA	NA	NA	NA	NA	NA	14	3e-04	1	0	5.14	14	41.9	81.5	27.2	33.4	13.1	4.2	4.5	30	136	20	A/B (=wt)	A/B (=wt)	A/B (=wt)	A/B	A/B	negative	negative	-1	-2	10-14y	-1.12	16.219723183391	mild	non-anemic
4015	F	11.501	(aa/aa)	wt/wt	NA	NA	NA	NA	NA	NA	NA	1115	0.0254	0	0	NA	NA	NA	NA	NA	NA	NA	18.2	0	31.3	143	20	A/B (=wt)	A/B (=wt)	A/B (=wt)	A/B	A/B	positive	negative	3.04731381581539	-2	10-14y	-0.71	15.3063719497286	normal	NA
4018	F	13.504	(aa/aa)	wt/wt	NA	NA	NA	NA	NA	NA	NA	1263	0.0317	0	0	4.08	12.4	36.4	89.2	30.4	34.1	12.9	1.1	3.3	38.7	150	22	A/B (=wt)	A/B (=wt)	A/B (=wt)	A/B	A/B	positive	negative	3.10143773513885	-2	10-14y	-0.66	17.2	normal	non-anemic
4019	F	14.504	(aa/aa)	wt/wt	NA	NA	NA	NA	NA	NA	NA	2375	0.0572	0	0	4.21	12.4	35.8	85	29.5	34.6	12.7	1.7	3.6	40.8	152	23	A/B (=wt)	A/B (=wt)	A/B (=wt)	A/B	A/B	positive	negative	3.37568189965937	-2	10-14y	-0.57	17.6592797783934	normal	non-anemic
4020	M	11.512	(aa/aa)	wt/wt	35.128	16.203135	76.3	30.34	1.26	7.75	3.78	196	0.004	0	0	4.85	13.6	38.7	79.8	28	35.1	13.2	5	4.3	27.3	136	18	A/B (=wt)	A/B (=wt)	A/B (=wt)	A/B	A/B	positive	negative	2.29247759366778	-2	10-14y	-1.69	14.7599480968858	mild	non-anemic
4021	M	14.389	(aa/aa)	wt/wt	27.627	25	69.04	12.43	0.42	27.51	2.12	117	0.0028	19	5	4.07	12.1	36.2	88.9	29.7	33.4	12.2	1.1	3.4	36.5	150	19	A/B (=wt)	A/B (=wt)	A/B (=wt)	A/B	A/B	positive	positive	2.06855689507236	1.27898211686544	10-14y	-2.8	16.2222222222222	moderate	non-anemic
4024	M	11.512	(aa/aa)	wt/wt	39.16	4.311015	24.48	27.39	1.28	6.32	2.12	171	0.0032	0	0	5.36	11.9	38	70.9	22.2	31.3	16.3	25	3.6	27	133	19	A/B (=wt)	A/B (=wt)	A/B (=wt)	A/B	A/B	positive	negative	2.2332500095411	-2	10-14y	-1.11	15.263723217819	mild	non-anemic
4025	M	14.518	(aa/aa)	wt/wt	41.082	2.142085	21.54	9.53	0.42	1.01	2.12	NA	NA	NA	NA	4.78	12.2	37.5	78.5	25.5	32.5	14.4	8.5	4	42.5	155	22	A/B (=wt)	A/B (=wt)	A/B (=wt)	A/B	A/B	NA	NA	NA	NA	10-14y	-1.29	17.6899063475546	mild	non-anemic
4026	M	13.518	(aa/aa)	wt/wt	29.873	4.92918	45.97	22.91	0.89	8.78	2.12	NA	NA	NA	NA	4.04	11.5	35.1	86.9	28.5	32.8	12	1.3	3.3	26.4	133	18	A/B (=wt)	A/B (=wt)	A/B (=wt)	A/B	A/B	NA	NA	NA	NA	10-14y	-2.86	14.9245293685341	moderate	anemic
4027	M	10.515	(aa/aa)	wt/wt	36.299	16.861185	27.66	67.12	33.06	134	3.76	NA	NA	NA	NA	4.6	9.5	29.9	65	20.7	31.8	15.2	43.1	2	34.7	141	20	A/B (=wt)	A/B (=wt)	A/B (=wt)	A/B	A/B	NA	NA	NA	NA	10-14y	-0.16	17.4538504099391	normal	anemic
4029	F	13.518	(aa/aa)	wt/wt	51.865	1.8057	7.8	31.61	0.76	17.03	2.12	NA	NA	NA	NA	4.52	10.2	33.4	73.9	22.6	30.5	17.2	19.2	3.5	51.4	168	23	A/B (=wt)	A/B (=wt)	A/B (=wt)	A/B	A/B	NA	NA	NA	NA	10-14y	-0.28	18.2114512471655	normal	anemic
4030	F	11.518	(aa/aa)	wt/wt	80	7.35843	39.98	21.86	0.95	10.02	2.12	728	0.015	0	0	4.84	11.2	35	72.3	23.1	32	18.1	28.2	5.2	25.1	132	18	A/B (=wt)	A/B (=wt)	A/B (=wt)	A/B	A/B	positive	negative	2.8621910310516	-2	10-14y	-1.68	14.4054178145087	mild	anemic
4032	M	14.521	(aa/aa)	wt/wt	52.572	18.01316	107.95	12.47	0.76	3.51	2.12	253	0.0055	0	0	4.55	13.2	40.1	88.1	29	32.9	13.2	1.4	3.7	25.7	140	17	A/B (=wt)	A/B (=wt)	A/B (=wt)	A/B	A/B	positive	negative	2.40329214515825	-2	10-14y	-4.04	13.1122448979592	severe	non-anemic
4034	F	10.729	(aa/aa)	wt/wt	35.022	8.25582	33.43	24.96	0.71	2.9	2.12	394	0.0094	0	0	4.14	11.6	34.6	83.6	28	33.5	13.2	2.8	3.4	25.7	137	18	A/B (=wt)	A/B (=wt)	A/B (=wt)	A/B	A/B	positive	negative	2.5956064348656	-2	10-14y	-1.33	13.6927913048111	mild	non-anemic
4039	F	11.559	(aa/aa)	wt/wt	30.853	26.37375	66.45	51.61	4.44	37.1	2.12	1863	0.0455	56	14	4.06	11.5	36.3	89.4	28.3	31.7	13.4	2	3.4	27	135	18	A/B (=wt)	A/B (=wt)	A/B (=wt)	A/B	A/B	positive	positive	3.27023616583701	1.74826557266874	10-14y	-1.7	14.8148148148148	mild	non-anemic
4040	F	14.534	(aa/aa)	wt/wt	61.605	15.243	52.18	29.39	3.18	6.08	2.12	64	0.0013	0	0	4.82	12	37.9	78.6	24.9	31.7	14.8	9	4.3	36.7	148	21	A/B (=wt)	A/B (=wt)	A/B (=wt)	A/B	A/B	positive	negative	1.80685802951882	-2	10-14y	-1.44	16.754930606282	mild	non-anemic
4041	M	13.534	(aa/aa)	wt/wt	34.37	42.00775	89.19	17.72	0.81	9.14	2.12	123	0.003	0	0	4.16	12.5	36.7	88.2	30	34.1	12.3	0.9	3.4	32	149	18	A/B (=wt)	A/B (=wt)	A/B (=wt)	A/B	A/B	positive	negative	2.09025805293132	-2	10-14y	-2.87	14.4137651457142	moderate	non-anemic
4042	F	14.995	(aa/aa)	wt/wt	34.284	1.95	22.95	9.37	0.58	5.89	2.12	116	0.0027	17	4	4.33	11.6	35.8	82.7	26.8	32.4	13.4	4	3.8	32.9	148	20	A/B (=wt)	A/B (=wt)	A/B (=wt)	A/B	A/B	positive	positive	2.06483221973857	1.23070431361257	10-14y	-2.11	15.0200876552228	moderate	anemic
4043	M	13.537	(aa/aa)	wt/wt	28.428	12.99625	49.56	13.39	0.5	3.03	2.12	124	0.0029	0	0	4.31	12.8	37.9	87.9	29.7	33.8	12.8	1.4	3.5	36	143	21	A/B (=wt)	A/B (=wt)	A/B (=wt)	A/B	A/B	positive	negative	2.09377178149873	-2	10-14y	-1.2	17.6047728495281	mild	non-anemic
4044	M	11.534	(aa/aa)	wt/wt	31.975	37.789	45.01	32.9	1.52	25.41	2.12	2218	0.049	0	0	4.53	11.9	36.2	79.9	26.3	32.9	13.4	5.5	4.2	30	137	19	A/B (=wt)	A/B (=wt)	A/B (=wt)	A/B	A/B	positive	negative	3.3459811218263	-2	10-14y	-1.12	15.9838030795461	mild	non-anemic
4046	M	10.515	(aa/aa)	wt/wt	35.737	6.052125	59.35	30.52	0.9	13.12	2.12	472	0.0122	0	0	3.89	10.1	31.7	81.5	26	31.9	13.6	4.4	3.4	29.4	136	18	A/B (=wt)	A/B (=wt)	A/B (=wt)	A/B	A/B	positive	negative	2.67403400043125	-2	10-14y	-1.21	15.8953287197232	mild	anemic
4049	M	12.537	(aa/aa)	wt/wt	37.62	1.95	7.8	26.78	0.99	7.17	2.12	128	0.0027	0	0	4.7	11.4	35.8	76.2	24.3	31.8	16.1	14.3	3.9	29.3	141	19	A/B (=wt)	A/B (=wt)	A/B (=wt)	A/B	A/B	positive	negative	2.10754912974469	-2	10-14y	-1.65	14.7376892510437	mild	anemic
4056	F	10.551	(aa/aa)	wt/wt	37.661	18.201025	90.58	42.21	7.57	106	2.12	605	0.0156	0	0	3.89	11	32	82.3	28.3	34.4	13.1	3.4	3.5	23.4	126	18	A/B (=wt)	A/B (=wt)	A/B (=wt)	A/B	A/B	positive	negative	2.78182715293243	-2	10-14y	-1.26	14.7392290249433	mild	anemic
4059	M	14.318	(aa/aa)	wt/wt	33.759	5.01275	1084.74	24.45	1.92	8.15	2.12	7	2e-04	1	0	4	11.9	35	87.5	29.8	34	12.5	1.4	3.1	43.7	159	23	A/B (=wt)	A/B (=wt)	A/B (=wt)	A/B	A/B	negative	negative	-1	-2	10-14y	-0.76	17.2857086349432	normal	anemic
4062	F	13.427	(aa/aa)	wt/wt	38.376	15.187055	32.6	15.39	0.42	19.78	2.12	16	4e-04	1	0	4.35	12.2	36.5	83.9	28	33.4	14.4	3.4	3.8	32	138.5	22	A/B (=wt)	A/B (=wt)	A/B (=wt)	A/B	A/B	negative	negative	-1	-2	10-14y	-0.63	16.6820889103207	normal	non-anemic
4063	F	12.556	(aa/aa)	wt/wt	32.862	30.93575	41.29	20.97	1.5	8.71	2.12	34	8e-04	0	0	4.46	13.3	37.8	84.8	29.8	35.2	13.9	2.6	3.9	29.5	139	19	A/B (=wt)	A/B (=wt)	A/B (=wt)	A/B	A/B	positive	negative	1.5327543789925	-2	10-14y	-1.64	15.2683608508876	mild	non-anemic
4064	M	11.556	(aa/aa)	wt/wt	32.702	25	76.61	15.22	1.83	3.9	2.12	84	0.0022	65	17	3.8	11.4	34.3	90.3	30	33.2	12.4	0.9	3.1	21	124	15	A/B (=wt)	A/B (=wt)	A/B (=wt)	A/B	A/B	positive	positive	1.92479599579791	1.81298016603948	10-14y	-3.9	13.6576482830385	severe	anemic
4065	F	13.671	(aa/aa)	wt/wt	59.103	0.412015	7.8	19.29	1.36	6.3	2.12	0	0	2	0	4.08	11.1	34.7	85	27.2	32	15	5	3.4	37	147	21	A/B (=wt)	A/B (=wt)	A/B (=wt)	A/B	A/B	negative	positive	-1	0.303196057420489	10-14y	-1.14	17.122495256606	mild	anemic
4066	M	12.556	(aa/aa)	wt/wt	19.28	25	134.56	60.57	5.72	82.6	3.21	15722	0.377	0	0	4.14	11.6	35.1	84.8	28	33	13.1	2.8	3.4	29	133	16	A/B (=wt)	A/B (=wt)	A/B (=wt)	A/B	A/B	positive	negative	4.19651055426701	-2	10-14y	-3.63	16.3943693821019	severe	anemic
4067	M	12.556	(aa/aa)	wt/wt	32.03	8.7469	7.8	22.23	0.5	4.75	2.12	253	0.0052	0	0	4.92	12	38.3	77.8	24.4	31.3	15.5	10.8	4.1	32	139	18.5	A/B (=wt)	A/B (=wt)	A/B (=wt)	A/B	A/B	positive	negative	2.40329214515825	-2	10-14y	-1.95	16.5622897365561	mild	non-anemic
4070	M	15.134	(aa/aa)	wt/wt	37.374	9.1725	53.68	21.52	0.58	10.75	2.12	902	0.0221	0	0	4.08	12.3	36.1	88.5	30.1	34.1	12.1	0.9	3.3	40	148.5	21	A/B (=wt)	A/B (=wt)	A/B (=wt)	A/B	A/B	positive	negative	2.95525468282018	-2	15+y	-2.13	18.1387386774592	moderate	anemic
4072	F	14.414	(aa/aa)	wt/wt	42.039	13.56325	114.78	51.12	2.86	20.95	2.12	66	0.0014	0	0	4.61	11.5	35.6	77.2	24.9	32.3	14.1	9.7	4.2	43	161	23	A/B (=wt)	A/B (=wt)	A/B (=wt)	A/B	A/B	positive	negative	1.82020145948564	-2	10-14y	-0.55	16.5888661702866	normal	anemic
4073	M	12.57	(aa/aa)	wt/wt	55.589	2.435	32.9	17.98	0.62	13.15	2.12	277	0.0064	0	0	4.29	9.3	31.1	72.5	21.7	29.9	16.1	21.2	3.3	36	146	15.5	A/B (=wt)	A/B (=wt)	A/B (=wt)	A/B	A/B	positive	negative	2.44263652578223	-2	10-14y	-3.97	16.8887220866954	severe	anemic
4075	F	11.573	(aa/aa)	wt/wt	40.406	1.95	10.45	21.86	0.75	10.77	2.12	277	0.0069	0	0	3.96	10.8	32.4	81.8	27.3	33.3	13.9	4.5	3.5	29	125	15	A/B (=wt)	A/B (=wt)	A/B (=wt)	A/B	A/B	positive	negative	2.44263652578223	-2	10-14y	-3.6	18.56	severe	anemic
4078	F	12.573	(aa/aa)	wt/wt	37.595	16.20375	14.14	20.65	0.5	3.09	2.12	210	0.0045	0	0	4.67	10.4	33	70.7	22.3	31.5	15.4	24.8	3.2	29	128	20	A/B (=wt)	A/B (=wt)	A/B (=wt)	A/B	A/B	positive	negative	2.32242605240595	-2	10-14y	-1.15	17.7001953125	mild	anemic
4079	F	11.121	(aa/aa)	wt/wt	42.046	4.177425	58.68	11.41	0.49	4.28	2.12	121	0.0028	0	0	4.3	11.7	34.9	81.2	27.2	33.5	14.4	5.2	3.9	26	125	17.8	A/B (=wt)	A/B (=wt)	A/B (=wt)	A/B	A/B	positive	negative	2.08314414314305	-2	10-14y	-1.61	16.64	mild	non-anemic
4080	F	13.578	(aa/aa)	wt/wt	37.25	8.85841	26.52	23.68	0.88	22.92	2.12	917	0.0201	0	0	4.54	12.2	37.8	83.3	26.9	32.3	13.2	3.1	3.9	41	154	24	A/B (=wt)	A/B (=wt)	A/B (=wt)	A/B	A/B	positive	negative	2.96241669344575	-2	10-14y	0.04	17.2879068982965	normal	non-anemic
4083	F	10.507	(aa/aa)	wt/wt	38.609	12.365145	49.1	17.95	0.5	2.04	2.12	60	0.0013	0	0	4.71	12.8	38.6	82	27.2	33.2	13.8	4.5	4.1	33	143.5	20	A/B (=wt)	A/B (=wt)	A/B (=wt)	A/B	A/B	positive	negative	1.77887447200274	-2	10-14y	-0.32	16.0254464665105	normal	non-anemic
4085	F	10.671	(aa/aa)	wt/wt	33.962	1.95	47.84	20.95	0.67	18.88	2.12	649	0.0172	0	0	3.78	11.2	33.3	88.1	29.6	33.6	13.2	1.1	3.1	28	136	20	A/B (=wt)	A/B (=wt)	A/B (=wt)	A/B	A/B	positive	negative	2.81231160913112	-2	10-14y	-0.38	15.1384083044983	normal	anemic
4090	F	14.592	(aa/aa)	wt/wt	38.066	9.74257	25.24	10.1	0.42	14.41	2.12	79	0.0019	0	0	4.14	11.5	34.2	82.6	27.8	33.6	15	4.8	3.6	33	136	22	A/B (=wt)	A/B (=wt)	A/B (=wt)	A/B	A/B	positive	negative	1.89817648349768	-2	10-14y	-1	17.8416955017301	normal	anemic
4095	F	14.364	(aa/aa)	wt/wt	29.482	3.87648	25.99	24.61	0.42	6.32	2.12	44	0.001	0	0	4.65	10.9	35.1	75.5	23.4	31.1	14	11.4	3.9	45	157	16.5	A/B (=wt)	A/B (=wt)	A/B (=wt)	A/B	A/B	positive	negative	1.64443858946784	-2	10-14y	-4.01	18.2563187147552	severe	anemic
4096	F	14.595	(aa/aa)	wt/wt	34.16	22.8895	28.22	27.53	0.76	13.98	2.12	1920	0.043	0	0	4.44	12.5	37.9	85.4	28.2	33	13.1	2.7	3.6	51	152	27	A/B (=wt)	A/B (=wt)	A/B (=wt)	A/B	A/B	positive	negative	3.28332384761879	-2	10-14y	0.67	22.0740997229917	normal	non-anemic
4098	M	12.603	(aa/aa)	wt/wt	33.816	15.776	25.13	17.65	0.79	20.3	2.12	2424	0.0457	0	0	5.32	12.7	39	73.3	23.9	32.6	13.8	15.4	4.1	32.7	139.5	20	A/B (=wt)	A/B (=wt)	A/B (=wt)	A/B	A/B	positive	negative	3.38455053156372	-2	10-14y	-1.16	16.8034840251281	mild	non-anemic
4101	F	14.605	(aa/aa)	wt/wt	32.974	11.192	33.61	17.86	0.75	2.04	2.12	1068	0.0294	0	0	3.59	11.5	34.6	96.4	32	33.2	12.7	0.3	3.9	25	131	16	A/B (=wt)	A/B (=wt)	A/B (=wt)	A/B	A/B	positive	negative	3.02861191506623	-2	10-14y	-4.41	14.5679156226327	severe	anemic
4103	F	13.29	(aa/aa)	wt/wt	36.394	23.05525	100.47	25.58	0.57	5.19	2.12	27	6e-04	0	0	4.46	12.9	39.6	88.8	28.9	32.6	12.4	1	3.6	35	149	25	A/B (=wt)	A/B (=wt)	A/B (=wt)	A/B	A/B	positive	negative	1.43296929087441	-2	10-14y	0.43	15.7650556281249	normal	non-anemic
4104	M	11.619	(aa/aa)	wt/wt	30.454	3.53225	13.84	30.96	0.58	9.7	2.12	821	0.0187	0	0	4.38	11.8	35.3	80.6	26.9	33.4	12.9	4.2	3.8	37	144	24	A/B (=wt)	A/B (=wt)	A/B (=wt)	A/B	A/B	positive	negative	2.91439605212979	-2	10-14y	0.82	17.8433641975309	normal	non-anemic
4105	M	11.589	(aa/aa)	wt/wt	24.251	8.551	33.88	21.28	0.71	12.95	2.12	2672	0.0594	0	0	4.53	12.5	38.2	84.3	27.6	32.7	13.7	3.4	3.8	24	130	17	A/B (=wt)	A/B (=wt)	A/B (=wt)	A/B	A/B	positive	negative	3.42685270703537	-2	10-14y	-2.4	14.2011834319527	moderate	non-anemic
4106	M	12.619	(aa/aa)	wt/wt	29.554	10.091	57.86	16.25	0.42	8.23	2.12	3060	0.0757	0	0	4.12	11.6	35.8	86.9	28.2	32.4	12.7	1.5	3.2	38	149	25	A/B (=wt)	A/B (=wt)	A/B (=wt)	A/B	A/B	positive	negative	3.48573561887981	-2	10-14y	0.71	17.1163461105356	normal	anemic
4107	M	11.619	(aa/aa)	wt/wt	34.978	10.9815	56.56	27.31	0.71	15.91	2.12	322	0.0079	0	0	4.14	12.4	37.5	90.6	30	33.1	13.2	0.9	3.7	29	137	16	A/B (=wt)	A/B (=wt)	A/B (=wt)	A/B	A/B	positive	negative	2.50799072481969	-2	10-14y	-3.19	15.4510096435612	severe	non-anemic
4108	M	13.83	(aa/aa)	wt/wt	35.943	25	65.43	38.09	2.47	17.1	2.12	760	0.0181	253	60	4.28	11.1	35.6	83.2	25.9	31.2	14.6	4.6	3.8	32	137	20	A/B (=wt)	A/B (=wt)	A/B (=wt)	A/B	A/B	positive	positive	2.88087073253242	2.40313768662638	10-14y	-1.87	17.0493899515158	mild	anemic
4109	M	13.405	(aa/aa)	wt/wt	25.62	2.11494	34.6	18.49	0.42	6.2	2.12	748	0.0195	0	0	3.89	11.1	34.5	88.7	28.5	32.2	12.3	0.9	3	32	145	19	A/B (=wt)	A/B (=wt)	A/B (=wt)	A/B	A/B	positive	negative	2.87395965474335	-2	10-14y	-2.17	15.2199762187872	moderate	anemic
4111	M	12.66	(aa/aa)	wt/wt	27.048	25	85.14	17.13	0.42	2.71	2.12	13	3e-04	0	0	3.9	11.2	34	87.2	28.7	32.9	13.8	2.5	3.3	34	145	20	A/B (=wt)	A/B (=wt)	A/B (=wt)	A/B	A/B	negative	negative	-1	-2	10-14y	-1.2	16.1712247324614	mild	anemic
4115	M	12.66	(aa/aa)	wt/wt	30.69	12.61974	45.25	24.2	0.61	13.72	2.12	442	0.0108	0	0	4.12	10.9	33.9	82.3	26.5	32.2	14.1	4.2	3.6	29	142	15	A/B (=wt)	A/B (=wt)	A/B (=wt)	A/B	A/B	positive	negative	2.64552051490587	-2	10-14y	-4.35	14.3820670501885	severe	anemic
4116	M	14.663	(aa/aa)	wt/wt	19.474	25	84.87	30.83	3.65	6.12	2.12	48	0.0012	0	0	3.82	11	32.9	86.1	28.8	33.4	13.6	2.5	3	31	136	17	A/B (=wt)	A/B (=wt)	A/B (=wt)	A/B	A/B	positive	negative	1.68214507637383	-2	10-14y	-4.12	16.7603806228374	severe	anemic
4118	F	15.249	(aa/aa)	wt/wt	22.304	6.41832	37.71	12.09	0.42	3.15	2.12	310	0.0064	0	0	4.78	14.7	42.7	89.3	30.8	34.4	13.5	1.1	4	49	156	25	A/B (=wt)	A/B (=wt)	A/B (=wt)	A/B	A/B	positive	negative	2.49150176623733	-2	15+y	-0.03	20.1347797501644	normal	non-anemic
4119	M	15.211	(aa/aa)	wt/wt	41.253	16.67575	85.74	20.69	1.06	3.05	2.12	23	5e-04	0	0	4.66	12	38.5	82.6	25.8	31.2	14	4.8	4.1	43	160	21	A/B (=wt)	A/B (=wt)	A/B (=wt)	A/B	A/B	positive	negative	1.36361197989214	-2	15+y	-2.18	16.796875	moderate	anemic
4120	F	12.468	(aa/aa)	wt/wt	31.237	24.38475	19.08	18.18	1.7	21.67	2.12	507	0.0109	0	0	4.63	11.8	37	79.9	25.5	31.9	14.1	6.7	4.1	36	152	16.5	A/B (=wt)	A/B (=wt)	A/B (=wt)	A/B	A/B	positive	negative	2.70509361054787	-2	10-14y	-3.1	15.5817174515235	severe	anemic
4121	M	10.66	(aa/aa)	wt/wt	48.343	14.944575	36.11	16.56	21.18	2.69	2.12	3	1e-04	1	0	4.45	11.3	34.3	77.1	25.4	32.9	14.1	9.8	3.8	24	123	19	A/B (=wt)	A/B (=wt)	A/B (=wt)	A/B	A/B	negative	negative	-1	-2	10-14y	-0.71	15.863573269879	normal	anemic
4128	F	11.66	(aa/aa)	wt/wt	36.719	32.86683	81.74	33.74	15.59	147	2.12	1738	0.0465	0	0	3.83	11.7	36.3	94.8	30.5	32.2	13.3	1.2	3.3	30	134	19	A/B (=wt)	A/B (=wt)	A/B (=wt)	A/B	A/B	positive	negative	3.24007475956882	-2	10-14y	-1.23	16.7075072399198	mild	non-anemic
4132	M	12.66	(aa/aa)	wt/wt	30.557	4.535475	36.45	11.93	0.42	8.01	2.12	123	0.0031	0	0	4.14	12.3	35.8	86.5	29.7	34.4	13.2	1.6	3.5	34	144	19	A/B (=wt)	A/B (=wt)	A/B (=wt)	A/B	A/B	positive	negative	2.09025805293132	-2	10-14y	-1.72	16.3966049382716	mild	non-anemic
4134	M	13.663	(aa/aa)	wt/wt	27.705	9.75231	86.45	31.48	2.72	34.45	2.12	17486	0.4361	0	0	4.06	11.7	36.4	89.7	28.8	32.1	13.1	1.4	3.2	33	147	16	A/B (=wt)	A/B (=wt)	A/B (=wt)	A/B	A/B	positive	negative	4.24269295771496	-2	10-14y	-4.18	15.2714146883243	severe	anemic
4137	F	12.66	(aa/aa)	wt/wt	34.07	19.8535	25.87	19.9	2.91	12.47	2.12	71	0.0016	0	0	4.76	11.9	36.5	76.7	25	32.6	13.7	9.5	4.1	29	138	20	A/B (=wt)	A/B (=wt)	A/B (=wt)	A/B	A/B	positive	negative	1.85186960072977	-2	10-14y	-1.19	15.227893299727	mild	anemic
4141	M	11.666	(aa/aa)	wt/wt	35.213	5.00931	45.56	5.27	8.14	5.11	2.12	169	0.0041	0	0	4.13	12.2	35.5	86	29.5	34.4	13.4	1.8	3.5	30.7	140	17	A/B (=wt)	A/B (=wt)	A/B (=wt)	A/B	A/B	positive	negative	2.22814360759774	-2	10-14y	-2.45	15.6632653061225	moderate	non-anemic
4142	F	11.822	(aa/aa)	wt/wt	31.443	13.212165	39.5	25.42	1.07	10.9	4.06	245	0.0063	0	0	3.75	10.9	33.4	89.1	29.1	32.6	13.5	1.6	3	29	137	19	A/B (=wt)	A/B (=wt)	A/B (=wt)	A/B	A/B	positive	negative	2.38934331125208	-2	10-14y	-1.3	15.4510096435612	mild	anemic
4144	F	14.671	(aa/aa)	wt/wt	28.77	8.774985	25.24	21.4	1.14	7.62	2.12	NA	NA	NA	NA	4.31	12.6	36.9	85.6	29.2	34.1	13.4	2	3.7	44	161	23	A/B (=wt)	A/B (=wt)	A/B (=wt)	A/B	A/B	NA	NA	NA	NA	10-14y	-0.62	16.9746537556421	normal	non-anemic
4146	F	14.674	(aa/aa)	wt/wt	50.807	13.34025	63.78	4.55	0.42	3.64	2.12	532	0.0113	0	0	4.73	13.3	40.3	85.2	28.1	33	13.2	2	4.3	34	148	20	A/B (=wt)	A/B (=wt)	A/B (=wt)	A/B	A/B	positive	negative	2.72599325892472	-2	10-14y	-2	15.5222790357926	mild	non-anemic
4148	F	12.844	(aa/aa)	wt/wt	44.782	3.12867	37.42	10.5	14.1	10	3.54	1260	0.0264	0	0	4.8	11.9	37.4	77.9	24.8	31.8	13	7.1	4.2	32	143	21	A/B (=wt)	A/B (=wt)	A/B (=wt)	A/B	A/B	positive	negative	3.10040501156589	-2	10-14y	-0.82	15.6486869773583	normal	anemic
4149	M	10.685	(aa/aa)	wt/wt	30.631	2.98575	62.33	24.72	0.89	10.59	4.05	440	0.0096	0	0	4.63	12.4	38.2	82.5	26.8	32.5	12.7	3.2	4	26	131	19	A/B (=wt)	A/B (=wt)	A/B (=wt)	A/B	A/B	positive	negative	2.64355136856295	-2	10-14y	-0.72	15.150632247538	normal	non-anemic
4150	F	12.685	(aa/aa)	wt/wt	29.832	18.878355	87.43	19.2	2.68	8.65	6.26	851	0.0189	0	0	4.7	12.7	39.5	84	27	32.2	11.9	1.9	4	34	143	21	A/B (=wt)	A/B (=wt)	A/B (=wt)	A/B	A/B	positive	negative	2.92998059051551	-2	10-14y	-0.76	16.6267299134432	normal	non-anemic
4151	F	12.044	(aa/aa)	wt/wt	20.85	14.232585	85.46	13.82	0.62	19.26	2.12	1	0	0	0	4.34	12.2	38.5	88.7	28.1	31.7	13.5	2.1	3.4	53	156	26	A/B (=wt)	A/B (=wt)	A/B (=wt)	A/B	A/B	negative	negative	-1	-2	10-14y	1.04	21.7784352399737	normal	non-anemic
4152	F	12.685	(aa/aa)	wt/wt	44.557	1.739835	15.12	35.24	2.85	21.2	2.12	1862	0.0406	0	0	4.56	11.4	35.4	77.6	25	32.2	15.7	11.4	3.9	23	130	15	A/B (=wt)	A/B (=wt)	A/B (=wt)	A/B	A/B	positive	negative	3.27000300010506	-2	10-14y	-4.15	13.6094674556213	severe	anemic
4155	M	10.726	(aa/aa)	wt/wt	42.232	5.67234	10.38	73.73	11.51	102	9.69	8613	0.2116	0	0	4.1	10.1	32	78	24.6	31.6	16.5	11.6	3.2	23	126	16.5	A/B (=wt)	A/B (=wt)	A/B (=wt)	A/B	A/B	positive	negative	3.93515948950063	-2	10-14y	-2.35	14.4872763920383	moderate	anemic
4157	F	12.945	(aa/aa)	wt/wt	27.149	8.728725	244.93	5.86	0.42	6.2	2.12	1677	0.0365	0	0	4.62	13.7	42	90.9	29.7	32.6	13.3	1.1	3.6	44	152	24	A/B (=wt)	A/B (=wt)	A/B (=wt)	A/B	A/B	positive	negative	3.22455895894084	-2	10-14y	0.23	19.0443213296399	normal	non-anemic
4158	F	9.882	(aa/aa)	wt/wt	33.252	7.339605	12.2	25.06	1.5	22.83	4.89	774	0.0167	0	0	4.65	11.2	36.2	77.8	24.1	30.9	14.1	8.6	4	27	131	17	A/B (=wt)	A/B (=wt)	A/B (=wt)	A/B	A/B	positive	negative	2.88879706745668	-2	5-9y	-1.53	15.7333488724433	mild	anemic
4160	F	14.696	(aa/aa)	wt/wt	29.458	5.158995	56.76	10.29	0.71	7.31	2.12	0	0	2	0	4.02	10.5	32.3	80.3	26.1	32.5	14.7	6.4	3.6	35	149	21	A/B (=wt)	A/B (=wt)	A/B (=wt)	A/B	A/B	negative	positive	-1	0.303196057420489	10-14y	-1.49	15.7650556281249	mild	anemic
4161	M	13.825	(aa/aa)	wt/wt	38.546	10.34754	30.14	19.74	2.13	9.76	2.12	1351	0.0307	0	0	4.38	11.4	36.2	82.6	26	31.5	13.5	4	3.6	29	139	18.5	A/B (=wt)	A/B (=wt)	A/B (=wt)	A/B	A/B	positive	negative	3.13068749398203	-2	10-14y	-2.74	15.0095750737539	moderate	anemic
4166	M	10.879	(aa/aa)	wt/wt	36.315	25.672335	134.81	35.35	2.33	35.63	8	3847	0.1037	0	0	3.79	11.3	34.6	91.3	29.8	32.7	13.1	0.7	3.3	33	142	20.5	A/B (=wt)	A/B (=wt)	A/B (=wt)	A/B	A/B	positive	negative	3.585133475333	-2	10-14y	-0.1	16.3658004364213	normal	anemic
4167	F	10.726	(aa/aa)	wt/wt	42.725	12.520675	36.95	13.64	0.43	11.05	2.12	192	0.0042	0	0	4.62	11.7	35.8	77.5	25.3	32.7	13.2	7.7	4	31	142	20	A/B (=wt)	A/B (=wt)	A/B (=wt)	A/B	A/B	positive	negative	2.28352736486169	-2	10-14y	-0.41	15.3739337433049	normal	non-anemic
4168	M	14.729	(aa/aa)	wt/wt	49.921	11.508265	17.52	24.01	0.5	10.19	2.12	220	0.0049	0	0	4.43	12.3	37	83.5	27.8	33.2	13.8	3.7	3.7	42.5	156	22.9	A/B (=wt)	A/B (=wt)	A/B (=wt)	A/B	A/B	positive	negative	2.34262004255335	-2	10-14y	-1.01	17.4638395792242	mild	non-anemic
4169	M	14.068	(aa/aa)	wt/wt	47.691	1.208145	23.8	22.99	0.63	6.44	2.12	208	0.0043	0	0	4.7	13.1	40	85.1	27.9	32.8	13.3	3.1	3.9	35	153	19.5	A/B (=wt)	A/B (=wt)	A/B (=wt)	A/B	A/B	positive	negative	2.31827208021163	-2	10-14y	-2.29	14.9515143748131	moderate	non-anemic
4171	M	12.726	(aa/aa)	wt/wt	50.436	13.5105	21.22	17.55	0.84	13.73	2.12	698	0.0149	0	0	4.66	11.5	35.4	76	24.7	32.5	13.5	10.7	4.1	40	152	23	A/B (=wt)	A/B (=wt)	A/B (=wt)	A/B	A/B	positive	negative	2.84391763800639	-2	10-14y	0.03	17.3130193905817	normal	anemic
4172	M	5.389	(aa/aa)	wt/wt	37.418	7.939215	32.63	19.6	0.91	26.55	2.12	8	2e-04	2	0	4.78	13.2	40.2	84.1	27.6	32.8	13.2	3.7	4	33	152.5	25	A/B (=wt)	A/B (=wt)	A/B (=wt)	A/B	A/B	negative	positive	-1	0.303196057420489	5-9y	4.06	14.1897339424886	normal	non-anemic
4174	M	14.151	(aa/aa)	wt/wt	42.516	24.76806	20.56	13.26	6.4	12.31	2.12	330	0.0073	0	0	4.47	12.8	37.4	83.7	28.6	34.2	13	3	3.8	41	155.5	19	A/B (=wt)	A/B (=wt)	A/B (=wt)	A/B	A/B	positive	negative	2.51864552433031	-2	10-14y	-2.64	16.9559868074151	moderate	non-anemic
4175	M	13.732	(aa/aa)	wt/wt	38.574	8.041785	56.76	3.86	0.55	18.06	2.12	1659	0.0425	0	0	3.92	11.4	35.4	90.3	29.1	32.2	13.9	1.5	3.2	36.2	135	17	A/B (=wt)	A/B (=wt)	A/B (=wt)	A/B	A/B	positive	negative	3.21987256332354	-2	10-14y	-3.61	19.8628257887517	severe	anemic
4178	M	11.74	(aa/aa)	wt/wt	36.335	12.678	32.35	40.49	3.27	6.53	2.12	632	0.0126	0	0	4.96	12.7	37.6	75.8	25.6	33.8	14.5	11.7	4.1	41.2	136	18	A/B (=wt)	A/B (=wt)	A/B (=wt)	A/B	A/B	positive	negative	2.80078579032776	-2	10-14y	-1.81	22.2750865051903	mild	non-anemic
4179	M	12.425	(aa/aa)	wt/wt	40.465	4.83075	40.81	41.37	1.03	20.48	2.12	3592	0.08	0	0	4.39	11.5	35.7	81.3	26.2	32.2	13.3	4.9	3.9	43	112.5	18.7	A/B (=wt)	A/B (=wt)	A/B (=wt)	A/B	A/B	positive	negative	3.55534841843059	-2	10-14y	-1.76	33.9753086419753	mild	anemic
4180	F	14.742	(aa/aa)	wt/wt	38.059	2.7505	26.51	18.42	1.62	7.11	2.12	338	0.0096	0	0	3.54	12.3	35.9	101.4	34.7	34.3	13	0.5	6.4	51.4	151	33	A/B (=wt)	A/B (=wt)	A/B (=wt)	A/B	A/B	positive	negative	2.52904517076577	-2	10-14y	1.88	22.5428709267137	normal	non-anemic
4184	F	13.112	(aa/aa)	wt/wt	23.969	45.1465	95.86	58.15	2.31	49.22	2.31	12498	0.2815	957	216	4.45	11.7	36.8	82.7	26.3	31.8	13.2	3.7	3.9	47.3	144	17	A/B (=wt)	A/B (=wt)	A/B (=wt)	A/B	A/B	positive	positive	4.09684399522933	2.98091647583549	10-14y	-3.12	22.8105709876543	severe	anemic
4185	M	11.082	(aa/aa)	wt/wt	43.912	33.28125	60.49	26.33	0.46	0.8	2.12	2	0	0	0	4.55	13.2	39.1	85.9	29	33.8	13.2	2	3.6	41.5	135	17	A/B (=wt)	A/B (=wt)	A/B (=wt)	A/B	A/B	negative	negative	-1	-2	10-14y	-2.14	22.7709190672154	moderate	non-anemic
4186	F	12.847	(aa/aa)	wt/wt	44.562	25	43.56	17.95	0.58	4.58	2.12	69	0.0015	0	0	4.7	12.7	37.9	80.6	27	33.5	13.8	5.1	4.1	35	117.5	19.5	A/B (=wt)	A/B (=wt)	A/B (=wt)	A/B	A/B	positive	negative	1.8394780473742	-2	10-14y	-1.51	25.350837483024	mild	non-anemic
4187	M	12.016	(aa/aa)	wt/wt	22.443	25	81.35	37.9	3.94	117	2.12	29754	0.6701	0	0	4.46	12	36.5	81.8	26.9	32.9	13.3	3.9	3.9	29	155	16	A/B (=wt)	A/B (=wt)	A/B (=wt)	A/B	A/B	positive	negative	4.47354681828943	-2	10-14y	-3.37	12.0707596253902	severe	non-anemic
4188	F	15.244	(aa/aa)	wt/wt	24.044	2.935	46.46	1.19	0.5	4.05	2.12	199	0.0049	0	0	4.19	12.3	36.9	88.1	29.4	33.3	13.3	1.5	3.4	60	178	27.5	A/B (=wt)	A/B (=wt)	A/B (=wt)	A/B	A/B	positive	negative	2.29907126002741	-2	15+y	0.7	18.9370029036738	normal	non-anemic
4189	M	9.792	(aa/aa)	wt/wt	36.389	25	65.14	24.62	2.39	32.04	2.74	1228	0.0284	0	0	4.38	12.1	36.2	82.6	27.6	33.4	14.1	4	3.8	20	126	15.4	A/B (=wt)	A/B (=wt)	A/B (=wt)	A/B	A/B	positive	negative	3.0892337313654	-2	5-9y	-2.88	12.5976316452507	moderate	non-anemic
4193	M	10.145	(aa/aa)	wt/wt	42.886	16.565745	91.51	47.4	2.52	51.75	5.09	3441	0.0817	0	0	4.23	10.8	34.4	81.3	25.5	31.4	13	4.3	3.6	25.2	132	17	A/B (=wt)	A/B (=wt)	A/B (=wt)	A/B	A/B	positive	negative	3.53669729360819	-2	10-14y	-1.71	14.4628099173554	mild	anemic
4194	M	13.751	(aa/aa)	wt/wt	24.126	22.5075	69.86	27.38	0.5	7.45	2.12	140	0.0028	0	0	4.92	13.7	41.4	84.1	27.8	33.1	12.8	2.6	4.1	38	154	19.5	A/B (=wt)	A/B (=wt)	A/B (=wt)	A/B	A/B	positive	negative	2.14643813528577	-2	10-14y	-2.1	16.0229381008602	moderate	non-anemic
4197	M	12.751	(aa/aa)	wt/wt	35.784	5.029305	44.22	17.76	1.29	10.09	2.12	405	0.0101	0	0	4.05	10.3	32.2	79.5	25.4	32	13	5.4	3.6	35	150	19	A/B (=wt)	A/B (=wt)	A/B (=wt)	A/B	A/B	positive	negative	2.60756224318359	-2	10-14y	-1.78	15.5555555555556	mild	anemic
4198	F	12.751	(aa/aa)	wt/wt	25.563	18.50175	39.67	12.07	1.03	7.03	2.12	48	0.0011	0	0	4.63	12.9	39.2	84.7	27.9	32.9	12.6	2.4	3.9	46	164	23	A/B (=wt)	A/B (=wt)	A/B (=wt)	A/B	A/B	positive	negative	1.68214507637383	-2	10-14y	-0.04	17.1029149315883	normal	non-anemic
5005	F	34.493	(aa/aa)	wt/wt	NA	NA	NA	NA	NA	NA	NA	2	0	0	0	3.64	11.4	33.4	91.8	31.3	34.1	12.5	0.6	2.9	70.7	167	28	A/B (=wt)	A/B (=wt)	A/B (=wt)	A/B	A/B	negative	negative	-1	-2	15+y	NA	25.3504966115673	normal	anemic
5006	F	49.523	(aa/aa)	wt/wt	NA	NA	NA	NA	NA	NA	NA	6	1e-04	0	0	4.26	12.2	37.4	87.8	28.6	32.6	12.5	1.3	3.4	46.5	157	26	A/B (=wt)	A/B (=wt)	A/B (=wt)	A/B	A/B	negative	negative	-1	-2	15+y	NA	18.8648626719137	normal	non-anemic
5007	M	21.504	(aa/aa)	wt/wt	NA	NA	NA	NA	NA	NA	NA	38	8e-04	0	0	4.58	13.8	41.8	91.3	30.1	33	12.1	0.8	3.4	56	170	27	A/B (=wt)	A/B (=wt)	A/B (=wt)	A/B	A/B	positive	negative	1.58092497567562	-2	15+y	NA	19.3771626297578	normal	non-anemic
5008	M	15.192	(aa/aa)	wt/wt	NA	NA	NA	NA	NA	NA	NA	5	1e-04	0	0	4.93	14.2	42.4	86	28.8	33.5	12.4	1.7	4	56	169	27	A/B (=wt)	A/B (=wt)	A/B (=wt)	A/B	A/B	negative	negative	-1	-2	15+y	0.26	19.6071566121634	normal	non-anemic
5009	F	17.507	(aa/aa)	wt/wt	NA	NA	NA	NA	NA	NA	NA	6	1e-04	1	0	4.98	14.4	42.7	85.7	28.9	33.7	13.6	2.6	4	52.6	156	27	A/B (=wt)	A/B (=wt)	A/B (=wt)	A/B	A/B	negative	negative	-1	-2	15+y	0.31	21.6140696909928	normal	non-anemic
5010	F	18.507	(aa/aa)	wt/wt	NA	NA	NA	NA	NA	NA	NA	118	0.0031	0	0	3.82	11.4	33.6	88	29.8	33.9	13.4	2	4.1	40.8	152	23	A/B (=wt)	A/B (=wt)	A/B (=wt)	A/B	A/B	positive	negative	2.07224989761351	-2	15+y	-1.17	17.6592797783934	mild	anemic
5014	F	60.545	(aa/aa)	wt/wt	29.99	14.471685	49.77	12.02	1.07	0.94	2.12	NA	NA	NA	NA	3.62	11.2	34.9	96.4	30.9	32.1	15.1	1.4	5.6	63.6	168	29	A/B (=wt)	A/B (=wt)	A/B (=wt)	A/B	A/B	NA	NA	NA	NA	15+y	NA	22.5340136054422	normal	anemic
5015	F	78.559	(aa/aa)	wt/wt	43.728	16.359915	112.7	19.4	1.52	2.33	6.67	NA	NA	NA	NA	4.29	12.8	38.1	88.8	29.8	33.6	13.1	1.1	3.6	44.4	155	23	A/B (=wt)	A/B (=wt)	A/B (=wt)	A/B	A/B	NA	NA	NA	NA	15+y	NA	18.480749219563	mild	non-anemic
5017	F	57.548	(aa/aa)	wt/wt	24.628	25.3515	131.51	16.59	0.96	2.93	2.12	77	0.0018	0	0	4.39	13.4	40.2	91.6	30.5	33.3	11.5	0.6	3.2	49	165	24	A/B (=wt)	A/B (=wt)	A/B (=wt)	A/B	A/B	positive	negative	1.88705437805096	-2	15+y	NA	17.9981634527089	mild	non-anemic
5018	F	48.54	(aa/aa)	wt/wt	22.447	1.42464	17	5.09	0.51	0.44	2.12	NA	NA	NA	NA	4.03	12.3	34.6	85.9	30.5	35.5	12.5	1.3	3.5	51	169	25	A/B (=wt)	A/B (=wt)	A/B (=wt)	A/B	A/B	NA	NA	NA	NA	15+y	NA	17.8565176289346	mild	non-anemic
5019	F	41.54	(aa/aa)	wt/wt	22.239	4.89906	22.33	12.36	1.5	0.27	2.12	9	2e-04	0	0	3.91	12.4	37.3	95.4	31.7	33.2	13.4	0.9	4	73.1	164	28	A/B (=wt)	A/B (=wt)	A/B (=wt)	A/B	A/B	negative	negative	-1	-2	15+y	NA	27.178762641285	normal	non-anemic
5020	M	65.556	(aa/aa)	wt/wt	19.436	5.317845	61.95	19.16	0.66	0.54	2.12	0	0	0	0	4.45	13.5	40	89.9	30.3	33.8	13.4	1.8	3.5	47	155	24	A/B (=wt)	A/B (=wt)	A/B (=wt)	A/B	A/B	negative	negative	-1	-2	15+y	NA	19.5629552549428	normal	non-anemic
5021	F	15.521	(aa/aa)	wt/wt	19.023	2.421985	14.79	9.95	0.42	0.31	2.12	13	3e-04	0	0	4.64	14.1	41.9	90.3	30.4	33.7	13.1	1.2	3.4	41	143	21	A/B (=wt)	A/B (=wt)	A/B (=wt)	A/B	A/B	negative	negative	-1	-2	15+y	-1.72	20.0498801897403	mild	non-anemic
5022	M	46.542	(aa/aa)	wt/wt	80	26.49603	215.27	2.83	1.92	0.2	2.12	4	1e-04	0	0	4.48	14.2	42.4	94.6	31.7	33.5	12.1	0.7	3.3	58.1	170	26	A/B (=wt)	A/B (=wt)	A/B (=wt)	A/B	A/B	negative	negative	-1	-2	15+y	NA	20.1038062283737	normal	non-anemic
5032	F	37.553	(aa/aa)	wt/wt	46.156	0.90983	9.48	15.03	0.85	1.96	2.12	4	1e-04	0	0	3.97	10.8	34.1	85.9	27.2	31.7	13.1	2.3	3.3	48.8	168	22	A/B (=wt)	A/B (=wt)	A/B (=wt)	A/B	A/B	negative	negative	-1	-2	15+y	NA	17.2902494331066	mild	anemic
5034	F	63.57	(aa/aa)	wt/wt	13.803	31.25	58.18	13.54	0.79	0.2	2.12	8	2e-04	0	0	3.97	11.9	36.8	92.7	30	32.3	12.6	0.9	3.1	41.2	157	24	A/B (=wt)	A/B (=wt)	A/B (=wt)	A/B	A/B	negative	negative	-1	-2	15+y	NA	16.7146740232869	moderate	anemic
5036	F	58.57	(aa/aa)	wt/wt	31.998	5.515275	62.33	14.34	0.55	1.26	2.12	3	1e-04	2	0	4.77	12.9	39.4	82.6	27	32.7	14.6	5.1	4.1	48.8	146	22	A/B (=wt)	A/B (=wt)	A/B (=wt)	A/B	A/B	negative	positive	-1	0.303196057420489	15+y	NA	22.8936010508538	normal	non-anemic
5039	F	15.551	(aa/aa)	wt/wt	28.207	1.42464	28.57	22.98	0.71	5.44	2.12	9	2e-04	2	1	3.93	11.7	35.8	91.1	29.8	32.7	13.5	1.6	3.3	50.3	165	24	A/B (=wt)	A/B (=wt)	A/B (=wt)	A/B	A/B	negative	positive	-1	0.303196057420489	15+y	-0.43	18.475665748393	normal	anemic
5040	F	34.564	(aa/aa)	wt/wt	23.17	23.33525	42	20.98	1.29	43.62	2.12	86	0.0021	0	0	4.03	12.5	37.9	94	31	33	12.2	0.3	3.3	67.5	171	31	A/B (=wt)	A/B (=wt)	A/B (=wt)	A/B	A/B	positive	negative	1.93500315145365	-2	15+y	NA	23.084025854109	normal	non-anemic
5041	M	24.556	(aa/aa)	wt/wt	33.66	3.07386	47.53	9.12	0.42	4.12	2.12	5	1e-04	1	0	5.15	14.3	43	83.5	27.8	33.3	12.5	2.7	4.4	68.1	176	30	A/B (=wt)	A/B (=wt)	A/B (=wt)	A/B	A/B	negative	negative	-1	-2	15+y	NA	21.9847623966942	normal	non-anemic
5042	F	49.575	(aa/aa)	wt/wt	20.324	9.548005	40.22	13.46	0.5	2.2	2.12	6	2e-04	0	0	3.94	12.7	37.5	95.2	32.2	33.9	13.2	0.5	3.7	59.7	162	30	A/B (=wt)	A/B (=wt)	A/B (=wt)	A/B	A/B	negative	negative	-1	-2	15+y	NA	22.748056698674	normal	non-anemic
5043	F	16.551	(aa/aa)	wt/wt	27.653	25	55.67	15.91	1.73	3.55	2.12	120	0.0026	0	0	4.58	13.6	39.2	85.6	29.7	34.7	12.9	1.7	3.9	63.2	164	26	A/B (=wt)	A/B (=wt)	A/B (=wt)	A/B	A/B	positive	negative	2.07954300740291	-2	15+y	0.1	23.4979179060083	normal	non-anemic
5046	M	17.556	(aa/aa)	wt/wt	40.208	1.006285	20.02	10.99	0.42	1.52	2.12	22	5e-04	0	0	4.37	12.1	37.3	85.4	27.7	32.4	12.8	2.4	3.5	57	170	25	A/B (=wt)	A/B (=wt)	A/B (=wt)	A/B	A/B	positive	negative	1.34439227368511	-2	15+y	-1.37	19.7231833910035	mild	anemic
5048	F	57.586	(aa/aa)	wt/wt	26.342	18.512415	56.88	6.8	3.43	0.2	2.12	8	2e-04	1	0	4.13	11.8	36.5	88.4	28.6	32.3	12.6	1.7	3.2	63	163	26	A/B (=wt)	A/B (=wt)	A/B (=wt)	A/B	A/B	negative	negative	-1	-2	15+y	NA	23.7118446309609	normal	anemic
5052	M	16.559	(aa/aa)	wt/wt	80	0.092095	7.8	17.13	0.43	5.51	2.12	38	8e-04	0	0	4.53	8.3	29.8	65.8	18.3	27.9	22.6	48.7	3.1	33	138.5	17	A/B (=wt)	A/B (=wt)	A/B (=wt)	A/B	A/B	positive	negative	1.58092497567562	-2	15+y	-5.2	17.2034041887683	severe	anemic
5053	F	49.584	(aa/aa)	wt/wt	28.465	3.90625	23.34	22.02	3.12	47.46	2.12	6209	0.1556	0	0	4.02	11.1	34.9	86.8	27.6	31.8	14.4	2.8	3.3	46.7	159	24	A/B (=wt)	A/B (=wt)	A/B (=wt)	A/B	A/B	positive	negative	3.79302865438592	-2	15+y	NA	18.4723705549622	mild	anemic
5054	F	17.562	(aa/aa)	wt/wt	44.048	0.69735	7.8	28.5	0.67	8.58	2.12	154	0.0043	0	0	3.58	9.4	30.1	84.1	26.3	31.2	15.3	5.2	3.5	47	163.5	23	A/B (=wt)	A/B (=wt)	A/B (=wt)	A/B	A/B	positive	negative	2.18780263871842	-2	15+y	-1.1	17.5817598593459	mild	anemic
5059	M	33.745	(aa/aa)	wt/wt	22.15	25	106.79	12.86	0.66	1.04	2.12	35	6e-04	0	0	5.45	14.8	45.3	83.1	27.2	32.7	13.5	3.9	4.7	69	174	28	A/B (=wt)	A/B (=wt)	A/B (=wt)	A/B	A/B	positive	negative	1.54530711646582	-2	15+y	NA	22.7903289734443	normal	non-anemic
5060	F	67.611	(aa/aa)	wt/wt	31.758	9.107565	57.68	17.85	1.78	1.98	2.12	5	1e-04	0	0	4.37	11.7	37.1	84.9	26.8	31.5	13.5	2.8	3.7	46	152.5	25	A/B (=wt)	A/B (=wt)	A/B (=wt)	A/B	A/B	negative	negative	-1	-2	15+y	NA	19.7796291319538	normal	anemic
5061	F	53.605	(aa/aa)	wt/wt	31.871	5.337645	12.45	19.17	0.71	0.84	2.12	2	0	0	0	4.25	12	37.8	88.9	28.2	31.7	13.1	1.6	3.4	59	154	29	A/B (=wt)	A/B (=wt)	A/B (=wt)	A/B	A/B	negative	negative	-1	-2	15+y	NA	24.8777196829145	normal	non-anemic
5066	M	16.608	(aa/aa)	wt/wt	49.335	4.79468	45.23	19.44	0.49	1.33	2.12	2	0	0	0	4.98	14.2	42.4	85.1	28.5	33.5	12.8	1.8	4.2	36	145	20	A/B (=wt)	A/B (=wt)	A/B (=wt)	A/B	A/B	negative	negative	-1	-2	15+y	-3.57	17.1224732461356	severe	non-anemic
5067	F	88.655	(aa/aa)	wt/wt	34.816	3.634455	179.2	8.81	0.98	2.03	2.12	0	0	0	0	3.3	12	35.4	107.3	36.4	33.9	15.6	0.2	16.2	40.1	151	20	A/B (=wt)	A/B (=wt)	A/B (=wt)	A/B	A/B	negative	negative	-1	-2	15+y	NA	17.5869479408798	mild	non-anemic
5069	F	45.611	(aa/aa)	wt/wt	19.158	25.25075	61.83	16.41	0.71	8.05	2.12	121	0.0031	0	0	3.89	12.1	36.4	93.6	31.1	33.2	11.9	0.5	3.1	58	161	28	A/B (=wt)	A/B (=wt)	A/B (=wt)	A/B	A/B	positive	negative	2.08314414314305	-2	15+y	NA	22.3756799506192	normal	non-anemic
5070	F	58.619	(aa/aa)	wt/wt	33.248	14.50725	19.08	13.06	0.42	2.83	2.12	3	1e-04	0	0	3.54	10.1	31.6	89.3	28.5	32	13.8	1.5	3	60	165	28	A/B (=wt)	A/B (=wt)	A/B (=wt)	A/B	A/B	negative	negative	-1	-2	15+y	NA	22.038567493113	normal	anemic
5071	F	39.608	(aa/aa)	wt/wt	23.062	18.165	46.83	10.89	0.42	0.98	2.12	4	1e-04	1	0	3.66	11.4	34.9	95.4	31.1	32.7	13.2	1	3.2	54	160	28.5	A/B (=wt)	A/B (=wt)	A/B (=wt)	A/B	A/B	negative	negative	-1	-2	15+y	NA	21.09375	normal	anemic
5073	M	34.775	(aa/aa)	wt/wt	31.426	23.55125	59.42	10.66	1.17	6.08	2.12	4	1e-04	0	0	4.18	11.9	35.9	85.9	28.5	33.1	12.7	1.8	3.5	44	172	22	A/B (=wt)	A/B (=wt)	A/B (=wt)	A/B	A/B	negative	negative	-1	-2	15+y	NA	14.8729042725798	severe	anemic
5074	F	31.603	(aa/aa)	wt/wt	23.142	2.0463	32.19	16.97	0.47	3.1	2.12	0	0	1	0	4.13	12	36.8	89.1	29.1	32.6	12.8	1.2	3.4	45	157	26	A/B (=wt)	A/B (=wt)	A/B (=wt)	A/B	A/B	negative	negative	-1	-2	15+y	NA	18.2563187147552	mild	non-anemic
5075	F	52.616	(aa/aa)	wt/wt	32.687	14.48865	30.7	11.28	6.74	0.43	2.12	39	9e-04	0	0	4.38	13.2	41.8	95.4	30.1	31.6	12	0.6	3.6	49	159	29	A/B (=wt)	A/B (=wt)	A/B (=wt)	A/B	A/B	positive	negative	1.59217675739587	-2	15+y	NA	19.3821446936434	normal	non-anemic
5078	F	17.608	(aa/aa)	wt/wt	27.033	8.27439	7.8	17.53	0.42	7.24	2.12	606	0.0133	0	0	4.54	13.1	40.5	89.2	28.9	32.3	13	1.6	3.5	46	161	22	A/B (=wt)	A/B (=wt)	A/B (=wt)	A/B	A/B	positive	negative	2.78254428401001	-2	15+y	-1.56	17.7462289263531	mild	non-anemic
5079	F	48.627	(aa/aa)	wt/wt	28.328	1.42464	18.7	15.13	0.61	1.13	2.12	6	1e-04	0	0	3.74	11.5	35.5	94.9	30.7	32.4	13.1	0.9	3.9	57	171	27	A/B (=wt)	A/B (=wt)	A/B (=wt)	A/B	A/B	negative	negative	-1	-2	15+y	NA	19.4931773879142	normal	anemic
5082	M	50.63	(aa/aa)	wt/wt	25.694	2.13783	420.39	2.67	0.82	18.34	3.48	154	0.0037	0	0	4.22	13.5	39.7	94.1	32	34	12.4	0.3	3.6	58	167	27	A/B (=wt)	A/B (=wt)	A/B (=wt)	A/B	A/B	positive	negative	2.18780263871842	-2	15+y	NA	20.7967298935064	normal	non-anemic
5087	F	19.625	(aa/aa)	wt/wt	26.091	14.043705	33.7	13.82	1.36	3.72	2.12	8	2e-04	0	0	4.83	13.5	42.3	87.6	28	31.9	13	1.7	3.8	52	165	24	A/B (=wt)	A/B (=wt)	A/B (=wt)	A/B	A/B	negative	negative	-1	-2	15+y	NA	19.1000918273646	normal	non-anemic
5090	F	59.693	(aa/aa)	wt/wt	28.357	25	49.6	8.41	0.43	0.74	2.12	3	1e-04	0	0	4.18	12.6	38.3	91.6	30.1	32.9	13.1	0.9	3.6	48	162	25	A/B (=wt)	A/B (=wt)	A/B (=wt)	A/B	A/B	negative	negative	-1	-2	15+y	NA	18.2898948331047	mild	non-anemic
5091	M	40.679	(aa/aa)	wt/wt	22.508	15.97971	172.16	12.57	0.76	3.01	2.12	7	1e-04	0	0	4.79	14.6	43	89.8	30.5	34	11.9	0.9	3.5	61	172	26	A/B (=wt)	A/B (=wt)	A/B (=wt)	A/B	A/B	negative	negative	-1	-2	15+y	NA	20.619253650622	normal	non-anemic
5092	F	56.69	(aa/aa)	wt/wt	25.32	25	37.9	8.01	1.71	2.42	2.12	60	0.0014	59	14	4.29	12.6	37.5	87.4	29.4	33.6	13.8	2.3	3.6	47	139	25	A/B (=wt)	A/B (=wt)	A/B (=wt)	A/B	A/B	positive	positive	1.77887447200274	1.770925614639	15+y	NA	24.3258630505667	normal	non-anemic
5095	F	58.693	(aa/aa)	wt/wt	26.28	22.55425	17.97	16.1	0.97	3.54	2.12	18	4e-04	0	0	4.45	11.8	35.4	79.6	26.5	33.3	13.5	6.1	3.9	52	160	27	A/B (=wt)	A/B (=wt)	A/B (=wt)	A/B	A/B	negative	negative	-1	-2	15+y	NA	20.3125	normal	anemic
5099	M	75.704	(aa/aa)	wt/wt	17.821	17.10663	174.19	12.13	1.26	0.2	2.12	2	0	0	0	4.52	14.1	43.1	95.4	31.2	32.7	12.5	0.5	3.9	57	176	25	A/B (=wt)	A/B (=wt)	A/B (=wt)	A/B	A/B	negative	negative	-1	-2	15+y	NA	18.4013429752066	mild	non-anemic
5106	F	16.663	(aa/aa)	wt/wt	23.605	1.95	16.96	20.44	0.42	11.65	2.12	49	0.001	0	0	4.77	13.1	40.3	84.5	27.5	32.5	12.5	2.2	3.9	52	162	25	A/B (=wt)	A/B (=wt)	A/B (=wt)	A/B	A/B	positive	negative	1.69108149212297	-2	15+y	-0.24	19.8140527358634	normal	non-anemic
5107	F	21.668	(aa/aa)	wt/wt	23.128	5.70171	52.63	12.25	0.68	7.55	2.12	439	0.0105	0	0	4.37	11.9	37.5	85.8	27.2	31.7	14.1	2.5	3.6	52	152	25	A/B (=wt)	A/B (=wt)	A/B (=wt)	A/B	A/B	positive	negative	2.64256343710439	-2	15+y	NA	22.5069252077562	normal	anemic
5109	F	43.682	(aa/aa)	wt/wt	23.208	16.527455	65.59	13.86	0.5	1.68	2.48	10	2e-04	0	0	5.72	18.1	55.2	96.5	31.6	32.8	12.7	0.4	5.3	55	168	25	A/B (=wt)	A/B (=wt)	A/B (=wt)	A/B	A/B	negative	negative	-1	-2	15+y	NA	19.4869614512472	normal	non-anemic
5119	M	23.677	(aa/aa)	wt/wt	22.447	27.62364	73.01	12.93	18.1	1.61	2.12	2	0	0	0	4.18	12	37.8	90.4	28.7	31.7	12.8	1.2	3.2	64	171	32	A/B (=wt)	A/B (=wt)	A/B (=wt)	A/B	A/B	negative	negative	-1	-2	15+y	NA	21.8870763653774	normal	anemic
5122	F	71.726	(aa/aa)	wt/wt	19.436	13.32468	127.91	27.52	1.17	1.89	6.38	8	2e-04	1	0	4.26	12.4	37.7	88.5	29.1	32.9	13.1	1.5	3.5	54	149.5	29	A/B (=wt)	A/B (=wt)	A/B (=wt)	A/B	A/B	negative	negative	-1	-2	15+y	NA	24.1608035704299	normal	non-anemic
5123	F	15.748	(aa/aa)	wt/wt	23.443	3.37821	52.26	21.42	0.42	16.35	2.12	2392	0.0578	0	0	4.12	12.1	36.1	87.6	29.4	33.5	12.8	1.4	4	46	157	23	A/B (=wt)	A/B (=wt)	A/B (=wt)	A/B	A/B	positive	negative	3.37877933106069	-2	15+y	-0.86	18.6620146861942	normal	non-anemic
5124	F	26.696	(aa/aa)	wt/wt	21.672	4.490485	31.12	12.47	0.5	7.17	2.12	147	0.0036	0	0	4.11	12.1	35.5	86.4	29.4	34.1	12.2	1.5	3.3	60	159	28	A/B (=wt)	A/B (=wt)	A/B (=wt)	A/B	A/B	positive	negative	2.16761267272753	-2	15+y	NA	23.7332384003797	normal	non-anemic
5128	F	58.726	(aa/aa)	wt/wt	38.105	15.9963	76.4	14.92	0.42	4.42	2.12	19	5e-04	0	0	4.12	11.5	35.2	85.4	27.9	32.7	13.2	2.2	3.7	68	155	33	A/B (=wt)	A/B (=wt)	A/B (=wt)	A/B	A/B	negative	negative	-1	-2	15+y	NA	28.3038501560874	normal	anemic
5134	M	82.808	(aa/aa)	wt/wt	24.758	6.485505	92.23	34.03	1.54	30.69	2.12	39	8e-04	0	0	5.11	15	46.9	91.8	29.4	32	12.9	1.3	3.8	62	168	28	A/B (=wt)	A/B (=wt)	A/B (=wt)	A/B	A/B	positive	negative	1.59217675739587	-2	15+y	NA	21.9671201814059	normal	non-anemic
5136	F	41.781	(aa/aa)	wt/wt	25.867	25	174.37	16.8	1.34	26.63	2.93	21	7e-04	0	0	3.16	10.1	29.8	94.3	32	33.9	13.8	0.7	2.9	56	164	29	A/B (=wt)	A/B (=wt)	A/B (=wt)	A/B	A/B	positive	negative	1.32428245529769	-2	15+y	NA	20.8209399167162	normal	anemic
5144	M	15.726	(aa/aa)	wt/wt	44.715	6.50107	47.22	22.79	2.1	3.94	2.12	18	4e-04	1	0	4.27	11.7	35.8	83.8	27.4	32.7	12.9	2.5	3.6	43	158	22	A/B (=wt)	A/B (=wt)	A/B (=wt)	A/B	A/B	negative	negative	-1	-2	15+y	-1.96	17.224803717353	mild	anemic
5146	F	53.756	(aa/aa)	wt/wt	32.633	7.612695	38.48	6.83	0.42	11.33	2.12	731	0.0139	0	0	5.29	12.3	39.3	74.3	23.3	31.3	15.5	16.2	4.2	47	161	23	A/B (=wt)	A/B (=wt)	A/B (=wt)	A/B	A/B	positive	negative	2.86397678390439	-2	15+y	NA	18.1320165117087	mild	non-anemic
5147	M	33.742	(aa/aa)	wt/wt	31.726	25	60.37	19.05	0.74	5.34	2.12	107	0.0024	0	0	4.32	12.4	34.8	80.6	28.7	35.6	12.7	4.4	3.8	64.1	166	32	A/B (=wt)	A/B (=wt)	A/B (=wt)	A/B	A/B	positive	negative	2.02978947083186	-2	15+y	NA	23.2617215851357	normal	anemic
5150	F	49.753	(aa/aa)	wt/wt	24.104	1.44552	10.49	17.62	0.42	0.2	2.12	11	3e-04	1	0	3.99	11.2	34.6	86.7	28.1	32.4	13.3	2.4	3.6	59	163	31	A/B (=wt)	A/B (=wt)	A/B (=wt)	A/B	A/B	negative	negative	-1	-2	15+y	NA	22.206330686138	normal	anemic
5152	M	15.238	(aa/aa)	wt/wt	29.37	5.64294	46.83	20.67	1.07	7.02	2.12	112	0.0022	0	0	5.18	12.7	40.6	78.4	24.5	31.3	14.4	8.2	4.6	42	155.5	23.5	A/B (=wt)	A/B (=wt)	A/B (=wt)	A/B	A/B	positive	negative	2.04960561259497	-2	15+y	-1.02	17.3695474612545	mild	anemic
5153	F	61.764	(aa/aa)	wt/wt	27.827	15.964955	74.63	17.13	0.74	5.6	2.12	6	2e-04	3	1	3.65	10.4	29.6	81.1	28.5	35.1	13.5	5	3.4	56	171	27	A/B (=wt)	A/B (=wt)	A/B (=wt)	A/B	A/B	negative	positive	-1	0.478566495593843	15+y	NA	19.1511918197052	normal	anemic
5154	F	37.748	(aa/aa)	wt/wt	31.126	18.45421	45.39	16.67	1.04	2.7	2.12	3	1e-04	0	0	3.69	10.7	34	92.1	29	31.5	14.1	1	3.6	63	157	28.5	A/B (=wt)	A/B (=wt)	A/B (=wt)	A/B	A/B	negative	negative	-1	-2	15+y	NA	25.5588462006572	normal	anemic
5155	F	34.745	(aa/aa)	wt/wt	30.218	12.637245	34.8	31.02	1.16	18.06	4.04	127	0.0031	0	0	4.04	11.8	36.1	89.4	29.2	32.7	12	0.9	3.1	53	165	27	A/B (=wt)	A/B (=wt)	A/B (=wt)	A/B	A/B	positive	negative	2.10414555055401	-2	15+y	NA	19.4674012855831	normal	anemic
5156	F	58.767	(aa/aa)	wt/wt	20.653	7.808505	19.53	15.71	11.21	5.37	2.12	7	2e-04	0	0	4.19	12	37.5	89.5	28.6	32	13.4	1.4	3.4	41	154	24	A/B (=wt)	A/B (=wt)	A/B (=wt)	A/B	A/B	negative	negative	-1	-2	15+y	NA	17.2879068982965	mild	non-anemic
5157	F	27.742	(aa/aa)	wt/wt	22.907	2.37475	7.8	13.1	0.42	6.75	2.12	4	1e-04	0	0	4.41	12.1	37	83.9	27.4	32.7	13.3	2.9	3.7	50	160	25	A/B (=wt)	A/B (=wt)	A/B (=wt)	A/B	A/B	negative	negative	-1	-2	15+y	NA	19.53125	normal	non-anemic
5159	M	23.748	(aa/aa)	wt/wt	25.524	60.00575	247.31	16.29	0.71	0.94	2.12	14	3e-04	1	0	4.76	14.5	42.7	89.7	30.5	34	13.7	1.6	3.9	62.3	175	24	A/B (=wt)	A/B (=wt)	A/B (=wt)	A/B	A/B	negative	negative	-1	-2	15+y	NA	20.3428571428571	normal	non-anemic
5161	M	43.822	(aa/aa)	wt/wt	29.417	17.12325	309.67	35.4	6.99	11.98	2.12	2444	0.0608	0	0	3.99	13	39.5	99	32.6	32.9	12.3	0.4	4.9	72	172	31	A/B (=wt)	A/B (=wt)	A/B (=wt)	A/B	A/B	positive	negative	3.38811897103031	-2	15+y	NA	24.3374797187669	normal	non-anemic
5163	M	78.792	(aa/aa)	wt/wt	31.411	0.07421	8.58	19.68	0.5	8.1	2.12	153	0.0036	0	0	4.4	11.5	37.1	84.3	26.1	31	17.3	7.3	3.6	50.3	154	26	A/B (=wt)	A/B (=wt)	A/B (=wt)	A/B	A/B	positive	negative	2.18497519069826	-2	15+y	NA	21.2093101703491	normal	anemic
5164	F	28.753	(aa/aa)	wt/wt	41.744	19.887385	108.51	15.74	0.67	6.81	2.12	9	2e-04	0	0	4.19	11.4	35.3	84.2	27.2	32.3	13.9	3.5	3.6	61	163	28	A/B (=wt)	A/B (=wt)	A/B (=wt)	A/B	A/B	negative	negative	-1	-2	15+y	NA	22.9590876585494	normal	anemic
5165	F	42.767	(aa/aa)	wt/wt	22.429	8.57133	56.49	30.78	1.73	27.31	2.12	1121	0.0315	0	0	3.57	10.9	33.6	94.1	30.5	32.4	11.9	0.3	3	54.2	159	29	A/B (=wt)	A/B (=wt)	A/B (=wt)	A/B	A/B	positive	negative	3.0496443525693	-2	15+y	NA	21.4390253550097	normal	anemic
5166	M	67.781	(aa/aa)	wt/wt	27.332	25	394.05	15.18	1.54	0.2	2.12	229	0.0051	0	0	4.47	14.9	44.7	100	33.3	33.3	12.6	0.3	5.3	48	171	27.5	A/B (=wt)	A/B (=wt)	A/B (=wt)	A/B	A/B	positive	negative	2.3600250891894	-2	15+y	NA	16.415307274033	moderate	non-anemic
5167	F	15.877	(aa/aa)	wt/wt	29.239	20.6269	44.28	8.91	0.42	2.42	2.12	225	0.0048	0	0	4.74	13.3	41.3	87.1	28.1	32.2	14.2	2.5	4	48.5	162	25.5	A/B (=wt)	A/B (=wt)	A/B (=wt)	A/B	A/B	positive	negative	2.35237549500052	-2	15+y	0.03	18.4804145709495	normal	non-anemic
5168	F	18	(aa/aa)	wt/wt	26.322	21.471705	47.4	9.81	0.58	1.87	2.12	6	1e-04	1	0	4.22	12.5	36.6	86.7	29.6	34.2	13.1	1.5	3.5	48	142.5	25.5	A/B (=wt)	A/B (=wt)	A/B (=wt)	A/B	A/B	negative	negative	-1	-2	15+y	-0.19	23.6380424746076	normal	non-anemic
5170	M	71.789	(aa/aa)	wt/wt	33.618	49.42625	238.14	53.79	7.84	4.96	2.12	8	2e-04	0	0	4.26	13.4	40.6	95.3	31.5	33	12.4	0.3	3.5	54	157	25	A/B (=wt)	A/B (=wt)	A/B (=wt)	A/B	A/B	negative	negative	-1	-2	15+y	NA	21.9075824577062	normal	non-anemic
5173	F	18.756	(aa/aa)	wt/wt	32.669	7.18881	33.19	19.16	1.07	28.23	2.12	336	0.008	0	0	4.23	12.7	38.1	90.1	30	33.3	12.6	1	4.4	43	161	22	A/B (=wt)	A/B (=wt)	A/B (=wt)	A/B	A/B	positive	negative	2.52646851246948	-2	15+y	-1.65	16.5888661702866	mild	non-anemic
5178	F	48.784	(aa/aa)	wt/wt	30.61	16.546245	31.12	13.21	1.24	3.15	2.12	1	0	1	0	3.75	11.2	34.5	92	29.9	32.5	12.6	0.7	3.1	52	164	25	A/B (=wt)	A/B (=wt)	A/B (=wt)	A/B	A/B	negative	negative	-1	-2	15+y	NA	19.3337299226651	normal	anemic
5179	F	16.764	(aa/aa)	wt/wt	39.586	4.022295	28.32	6.21	0.86	23.94	2.12	1	0	0	0	4.2	12.1	38.5	91.7	28.8	31.4	15	1.8	3.8	51	160	25	A/B (=wt)	A/B (=wt)	A/B (=wt)	A/B	A/B	negative	negative	-1	-2	15+y	-0.25	19.921875	normal	non-anemic
5181	F	57.37	(aa/aa)	wt/wt	33.131	34.348125	198.55	49.28	1.63	40.99	2.12	428	0.0125	0	0	3.43	8.8	28.4	82.8	25.7	31	13.5	3.5	2.9	80	156	37	A/B (=wt)	A/B (=wt)	A/B (=wt)	A/B	A/B	positive	negative	2.63154522783431	-2	15+y	NA	32.8731097961867	normal	anemic
5182	M	53.797	(aa/aa)	wt/wt	13.241	15.68913	80.66	14.01	2.96	0.59	2.12	22	7e-04	0	0	3.37	10.7	34.9	103.6	31.8	30.7	13.3	0.4	8.2	54	172	25	A/B (=wt)	A/B (=wt)	A/B (=wt)	A/B	A/B	positive	negative	1.34439227368511	-2	15+y	NA	18.2531097890752	mild	anemic
5183	F	26.781	(aa/aa)	wt/wt	23.834	2.457855	17.76	12.29	0.42	2.15	2.12	1	0	0	0	4.18	12.5	36.6	87.6	29.9	34.2	13.9	1.8	3.3	51	166	23	A/B (=wt)	A/B (=wt)	A/B (=wt)	A/B	A/B	negative	negative	-1	-2	15+y	NA	18.5077660037741	normal	non-anemic
5184	F	47.77	(aa/aa)	wt/wt	27.123	21.37215	106.21	11.56	1.46	14.01	2.12	235	0.0057	0	0	4.07	11.8	36.5	89.7	29	32.3	13.8	1.7	3.3	46	159	24	A/B (=wt)	A/B (=wt)	A/B (=wt)	A/B	A/B	positive	negative	2.37125262912494	-2	15+y	NA	18.1954827736245	mild	anemic
5186	M	54.808	(aa/aa)	wt/wt	42.663	23.8085	151.2	6.38	1.06	0.8	4.07	5	1e-04	0	0	3.81	11.2	34.9	91.6	29.4	32.1	15.8	1.3	4.4	65	168	27	A/B (=wt)	A/B (=wt)	A/B (=wt)	A/B	A/B	negative	negative	-1	-2	15+y	NA	23.0300453514739	normal	anemic
5188	F	54.808	(aa/aa)	wt/wt	26.566	10.338435	48.66	19.4	0.86	10.45	2.12	283	0.0077	0	0	3.74	11.6	35.6	95.2	31	32.6	11.9	0.5	3.5	45.2	153	25	A/B (=wt)	A/B (=wt)	A/B (=wt)	A/B	A/B	positive	negative	2.4519398693651	-2	15+y	NA	19.3088128497586	normal	anemic
5193	F	34.797	(aa/aa)	wt/wt	20.539	6.83844	19.41	12.77	0.61	8.45	2.12	0	0	2	1	3.91	11.1	35.3	90.3	28.4	31.4	13	1.4	3.1	49	163	25	A/B (=wt)	A/B (=wt)	A/B (=wt)	A/B	A/B	negative	positive	-1	0.303196057420489	15+y	NA	18.4425458240807	mild	anemic
5195	F	46.805	(aa/aa)	wt/wt	46.474	2.49201	18.46	40.82	0.42	11.28	21.13	1	0	0	0	3.57	10.6	32.6	91.3	29.7	32.5	15.5	1.9	4	47.9	161	23.5	A/B (=wt)	A/B (=wt)	A/B (=wt)	A/B	A/B	negative	negative	-1	-2	15+y	NA	18.4792253385286	mild	anemic
5196	M	41.803	(aa/aa)	wt/wt	28.775	9.40263	545.23	11.28	1.54	3.22	2.12	157	0.0034	0	0	4.57	14	42.1	92.1	30.6	33.3	13.2	1.2	3.6	70.5	178	27	A/B (=wt)	A/B (=wt)	A/B (=wt)	A/B	A/B	positive	negative	2.19617618503997	-2	15+y	NA	22.2509784118167	normal	non-anemic
5198	F	42.805	(aa/aa)	wt/wt	30.892	4.93225	12.78	6.55	1.6	11.82	2.12	13	3e-04	2	0	4.32	12.1	37	85.6	28	32.7	12.6	2.1	3.5	48	158	26.5	A/B (=wt)	A/B (=wt)	A/B (=wt)	A/B	A/B	negative	positive	-1	0.303196057420489	15+y	NA	19.2276878705336	normal	non-anemic
5199	F	66.822	(aa/aa)	wt/wt	19.676	19.27122	57.69	11.67	1.73	2.53	2.12	1	0	0	0	3.73	11.7	34.4	92.2	31.4	34	13	1.4	3.6	44	154	23	A/B (=wt)	A/B (=wt)	A/B (=wt)	A/B	A/B	negative	negative	-1	-2	15+y	NA	18.5528756957328	normal	anemic
5201	F	15.786	(aa/aa)	wt/wt	38.681	19.5095	58.53	49.66	1.39	12.67	18.2	220	0.0046	0	0	4.8	12.7	39.2	81.7	26.5	32.4	13.4	4.3	4.2	40.9	158	22	A/B (=wt)	A/B (=wt)	A/B (=wt)	A/B	A/B	positive	negative	2.34262004255335	-2	15+y	-1.3	16.3835923730171	mild	non-anemic
1011	M	1.699	NA	NA	NA	NA	NA	NA	NA	NA	NA	4	1e-04	0	0	4	10.1	29.7	74.3	25.3	34	15.1	15.9	3.2	9.8	79	15	NA	NA	NA	NA	NA	negative	negative	-1	-2	<2y	0.04	15.7026117609357	normal	anemic
1014	M	1.888	NA	NA	NA	NA	NA	NA	NA	NA	NA	2	0	0	0	5.09	9.2	31.7	62.3	18.1	29	15.9	53.2	1.5	8.5	77	14	NA	NA	NA	NA	NA	negative	negative	-1	-2	<2y	-0.96	14.3363130376117	normal	anemic
1016	F	1.978	NA	NA	40.349	23.84687	19.29	19.13	1.97	2.29	6.37	7	1e-04	1	0	4.88	11.9	37.1	76	24.4	32.1	15.6	14.3	4	9	79	13	NA	NA	NA	NA	NA	negative	negative	-1	-2	<2y	-1.66	14.4207659029002	mild	non-anemic
1017	F	1.742	NA	NA	41.869	5.623335	32	44.3	1.45	25.44	2.12	906	0.022	0	0	4.12	9.8	31	75.2	23.8	31.6	18.5	19.2	3.4	7	73	12	NA	NA	NA	NA	NA	positive	negative	2.95717613040485	-2	<2y	-2.51	13.1356727340965	moderate	anemic
1018	M	1.907	NA	NA	38.818	1.173	15.62	20.86	1.94	3.96	2.12	5	1e-04	0	0	4.81	10.7	33.5	69.6	22.2	31.9	16	27.4	3	10	82	16	NA	NA	NA	NA	NA	negative	negative	-1	-2	<2y	0.76	14.8720999405116	normal	anemic
1019	F	1.603	NA	NA	49.111	3.907815	19.46	34.26	0.86	1.35	2.12	6	1e-04	0	0	4.34	11	31.4	72.4	25.3	35	15.1	20	3.3	10	77	15	NA	NA	NA	NA	NA	negative	negative	-1	-2	<2y	0.37	16.8662506324844	normal	non-anemic
1020	F	1.77	NA	NA	43.541	3.01386	125.37	26.72	7.31	6.96	10.22	11	3e-04	2	0	4.37	11.3	32.6	74.6	25.9	34.7	15.9	16.7	3.5	10	80	16	NA	NA	NA	NA	NA	negative	positive	-1	0.303196057420489	<2y	1.05	15.625	normal	non-anemic
1021	F	1.882	NA	NA	45.34	2.40084	15.62	21.31	0.71	1.66	2.12	9	2e-04	1	0	4.65	12.8	38.4	82.6	27.5	33.3	13.8	5	4.4	11.2	83	16	NA	NA	NA	NA	NA	negative	negative	-1	-2	<2y	0.98	16.2578022935114	normal	non-anemic
1022	F	1.556	NA	NA	51.739	1.95	8.24	20.65	1.7	4.87	2.12	283	0.0071	0	0	4	9.4	27.6	69	23.5	34.1	18.5	32.5	2.5	8.5	74	14	NA	NA	NA	NA	NA	positive	negative	2.4519398693651	-2	<2y	-0.45	15.5222790357926	normal	anemic
1023	F	1.997	NA	NA	43.244	3.33325	14.71	29.65	2.1	5.69	2.12	11	3e-04	0	0	3.9	9.6	30.3	77.7	24.6	31.7	16.7	12.4	3.3	10.1	79	15	NA	NA	NA	NA	NA	negative	negative	-1	-2	<2y	0.1	16.1833039576991	normal	anemic
1024	F	1.592	NA	NA	68.748	0.67329	7.8	26.9	1.07	0.74	2.12	NA	NA	NA	NA	5.08	8.7	30.9	60.8	17.1	28.2	27.2	57.5	1.5	9.6	79	15	NA	NA	NA	NA	NA	NA	NA	NA	NA	<2y	0.38	15.3821502964269	normal	anemic
1025	M	1.479	NA	NA	45.83	25	7.8	25.24	13.81	363	18.58	NA	NA	NA	NA	4.43	9.5	30.3	68.4	21.4	31.4	26.5	38.3	2.4	9	75	15	NA	NA	NA	NA	NA	NA	NA	NA	NA	<2y	0.14	16	normal	anemic
1026	F	1.603	NA	NA	39.788	1.86396	12.97	32.27	0.52	2.55	2.12	NA	NA	NA	NA	4.55	12	35.8	78.7	26.4	33.5	15.5	10.4	3.9	9	75	15	NA	NA	NA	NA	NA	NA	NA	NA	NA	<2y	0.37	16	normal	non-anemic
1027	F	1.847	NA	NA	80	0.23803	7.8	13.86	0.42	1.49	2.12	NA	NA	NA	NA	3.73	8.7	26.6	71.3	23.3	32.7	20.7	27.5	2.5	8	78	15	NA	NA	NA	NA	NA	NA	NA	NA	NA	<2y	0.21	13.1492439184747	normal	anemic
1029	F	1.43	NA	NA	34.853	2.763165	7.8	27.67	0.42	24.29	2.12	1691	0.0376	0	0	4.56	10.5	34.3	75.2	23	30.6	15.4	15.3	3.7	8.8	78	14	NA	NA	NA	NA	NA	positive	negative	3.22816928953985	-2	<2y	-0.37	14.4641683103222	normal	anemic
1030	F	1.855	NA	NA	80	0.93659	11.94	36.16	1.07	1.36	2.12	4	1e-04	2	0	4.67	7.8	27.9	59.7	16.7	28	20.8	60.2	1.1	11.2	84	15	NA	NA	NA	NA	NA	negative	positive	-1	0.303196057420489	<2y	0.21	15.8730158730159	normal	anemic
1032	F	1.726	NA	NA	47.987	2.768625	51.41	36.81	3.08	23.73	3.71	3	1e-04	0	0	4.32	10.8	35.1	81.3	25	30.8	14.7	7.2	4.5	10.4	79	15	NA	NA	NA	NA	NA	negative	negative	-1	-2	<2y	0.3	16.6639961544624	normal	anemic
1033	M	1.792	NA	NA	80	0.336135	7.99	40.44	1.04	15.49	2.12	2708	0.0577	0	0	4.68	8.7	31.1	66.5	18.6	28	19.1	44.1	3.2	11	84	15.5	NA	NA	NA	NA	NA	positive	negative	3.43266469717941	-2	<2y	0.41	15.5895691609977	normal	anemic
1036	M	1.373	NA	NA	63.734	1.95	7.8	46.59	1.32	0.76	2.12	4	1e-04	0	0	5	10.1	34.2	68.4	20.2	29.5	21.2	35.1	2.8	8.6	78	13	NA	NA	NA	NA	NA	negative	negative	-1	-2	<2y	-1.67	14.1354372123603	mild	anemic
1037	F	1.373	NA	NA	72.684	1.95	9.32	18.57	4.81	6.34	2.12	3	1e-04	0	0	5.05	7.7	25.6	50.7	15.2	30.1	23	84.8	0.2	8.4	75	13	NA	NA	NA	NA	NA	negative	negative	-1	-2	<2y	-1.26	14.9333333333333	mild	anemic
1038	F	1.699	NA	NA	64.604	0.15625	7.8	28.19	0.7	2.17	2.12	2	1e-04	0	0	4.02	8.6	28.5	70.9	21.4	30.2	19.4	28.8	2.6	8.9	80	14	NA	NA	NA	NA	NA	negative	negative	-1	-2	<2y	-0.54	13.90625	normal	anemic
1039	F	1.901	NA	NA	65.735	2.32925	7.8	15.01	1.4	0.61	2.12	5	1e-04	1	0	4.6	9.6	31.9	69.3	20.9	30.1	18.1	30.5	2.8	9.3	81	14	NA	NA	NA	NA	NA	negative	negative	-1	-2	<2y	-0.68	14.1746684956561	normal	anemic
1040	M	1.307	NA	NA	80	1.95	7.8	32.51	0.67	8.54	2.12	8	1e-04	1	0	5.17	8.9	32.6	63.1	17.2	27.3	21.8	49.5	1.8	10	74	16	NA	NA	NA	NA	NA	negative	negative	-1	-2	<2y	1.05	18.2615047479912	normal	anemic
1041	F	1.66	NA	NA	36.394	6.782	11.69	41.37	1.82	2.71	2.12	5	1e-04	0	0	4.18	10.4	33.1	79.2	24.9	31.4	19.1	14.7	3.5	9.8	79	14	NA	NA	NA	NA	NA	negative	negative	-1	-2	<2y	-0.51	15.7026117609357	normal	anemic
1042	M	1.967	NA	NA	53.043	1.95	7.8	46.93	1.82	3.27	2.12	3	1e-04	0	0	4.31	8.3	28.6	66.4	19.3	29	16.7	39	2.1	10.5	78	15	NA	NA	NA	NA	NA	negative	negative	-1	-2	<2y	-0.11	17.258382642998	normal	anemic
1043	F	1.871	NA	NA	42.027	1.95	7.8	42.14	0.42	0.36	2.12	3	1e-04	0	0	5.08	10.6	35.1	69.1	20.9	30.2	17	29.6	3	10.8	83	15	NA	NA	NA	NA	NA	negative	negative	-1	-2	<2y	0.19	15.6771664973146	normal	anemic
1044	M	1.745	NA	NA	70.098	1.95	9.16	27.38	0.58	1.26	2.12	9	2e-04	1	0	5.02	10.4	33.7	67.1	20.7	30.9	18.6	36.8	2.6	10.8	85	15	NA	NA	NA	NA	NA	negative	negative	-1	-2	<2y	0.01	14.9480968858132	normal	anemic
1047	M	1.838	NA	NA	52.269	1.95	7.8	41.32	0.48	0.2	2.12	0	0	2	1	3.12	9.3	27.5	88.1	29.8	33.8	28.8	17.4	5.9	11	80	16	NA	NA	NA	NA	NA	negative	positive	-1	0.303196057420489	<2y	0.8	17.1875	normal	anemic
1048	M	1.414	NA	NA	80	0.24624	7.8	12.09	2.79	0.53	2.12	6	1e-04	0	0	5.28	7.4	28.3	53.6	14	26.1	25.8	76.3	0.7	6.8	73	13	NA	NA	NA	NA	NA	negative	negative	-1	-2	<2y	-1.68	12.7603677988366	mild	anemic
1049	F	1.367	NA	NA	34.466	7.49943	17.76	22.5	4	0.65	2.12	7	2e-04	1	0	4.57	10.2	33.3	72.9	22.3	30.6	18.6	24	3.3	7.5	68	14	NA	NA	NA	NA	NA	negative	negative	-1	-2	<2y	-0.34	16.219723183391	normal	anemic
1050	M	1.616	NA	NA	48.529	5.48425	27.08	29.91	4.36	45.58	2.12	26936	0.6039	0	0	4.43	11.4	31.9	72	25.7	35.7	14.7	20.4	3.4	11.6	86	15	NA	NA	NA	NA	NA	positive	negative	4.43033471569692	-2	<2y	0.08	15.6841535965387	normal	non-anemic
1051	F	1.721	NA	NA	33.799	6.2555	14.76	18.27	1.34	0.8	2.12	6	1e-04	0	0	4.8	10.8	34.8	72.5	22.5	31	16.3	21.2	3.5	10	84	15	NA	NA	NA	NA	NA	negative	negative	-1	-2	<2y	0.3	14.172335600907	normal	anemic
1052	M	1.307	NA	NA	80	1.171665	9.56	22.23	1.24	2.46	2.12	9	2e-04	2	0	5.23	7.5	29.2	55.8	14.3	25.7	23.9	72.5	0.8	12	71	12	NA	NA	NA	NA	NA	negative	positive	-1	0.303196057420489	<2y	-2.67	23.8048006347947	moderate	anemic
1055	M	1.318	NA	NA	80	1.95	10.78	14.29	0.57	3.16	2.12	15	3e-04	0	0	4.51	8.9	30.7	68.1	19.7	29	30.3	39.8	2.6	7.4	75	12	NA	NA	NA	NA	NA	negative	negative	-1	-2	<2y	-2.68	13.1555555555556	moderate	anemic
1056	M	1.775	NA	NA	73.743	4.90911	10.4	36.73	2.22	6.81	2.12	3075	0.0632	60	12	4.87	8.9	28.7	58.9	18.3	31	23.6	63.9	1.3	10.2	79	15	NA	NA	NA	NA	NA	positive	positive	3.48785924327958	1.7782236267661	<2y	0	16.3435346899535	normal	anemic
1058	M	1.34	NA	NA	65.216	1.569235	122.54	20.56	2.26	30.46	2.12	5211	0.1497	0	0	3.53	6.6	22.8	64.6	18.7	28.9	24.6	51.1	1.7	8.9	78	15	NA	NA	NA	NA	NA	positive	negative	3.71692940727374	-2	<2y	0.2	14.6285338593031	normal	anemic
1059	F	1.507	NA	NA	36.424	24.177835	21.26	21.87	1	2.88	2.12	18	4e-04	1	0	4.3	10.7	33.2	77.2	24.9	32.2	15.5	12.2	3.7	8.2	74	14	NA	NA	NA	NA	NA	negative	negative	-1	-2	<2y	-0.42	14.9744338933528	normal	anemic
1060	F	1.989	NA	NA	80	22.608575	50.57	8.24	1.44	9.28	2.12	9	3e-04	0	0	3.65	8.9	25.2	69	24.4	35.3	17.7	31.5	2.4	11	80	17	NA	NA	NA	NA	NA	negative	negative	-1	-2	<2y	1.63	17.1875	normal	anemic
1061	M	1.668	NA	NA	80	0.29182	7.8	29.71	1.14	1.51	2.12	3	1e-04	0	0	4.66	9.1	31.1	66.7	19.5	29.3	19.9	37.1	2.4	9	75	16	NA	NA	NA	NA	NA	negative	negative	-1	-2	<2y	0.89	16	normal	anemic
1064	F	1.797	NA	NA	50.758	2.55606	7.8	20.61	2.21	4.24	2.12	3	1e-04	0	0	4	9.6	28.3	70.8	24	33.9	16.4	24.9	2.7	11	83	17	NA	NA	NA	NA	NA	negative	negative	-1	-2	<2y	1.77	15.967484395413	normal	anemic
1065	F	1.827	NA	NA	36.633	6.881585	8.68	16.16	0.74	3.06	2.12	0	0	0	0	4.8	10.9	34.8	72.5	22.7	31.3	22.2	26.5	3.3	9	75	15	NA	NA	NA	NA	NA	negative	negative	-1	-2	<2y	0.23	16	normal	anemic
1067	M	1.975	NA	NA	72.012	1.95325	27.41	62.43	4.13	23.43	2.12	39415	1.101	0	0	3.64	10	30.8	84.6	27.5	32.5	15.9	5.9	3	11	83	15	NA	NA	NA	NA	NA	positive	negative	4.59566263274828	-2	<2y	-0.12	15.967484395413	normal	anemic
1068	M	1.978	NA	NA	69.18	0.092095	7.8	14.52	1.26	1.04	2.12	0	0	0	0	4.24	9.2	28.2	66.5	21.7	32.6	20.5	37.4	2.1	10	81	15	NA	NA	NA	NA	NA	negative	negative	-1	-2	<2y	-0.12	15.2415790275873	normal	anemic
1069	M	1.814	NA	NA	37.119	20.123205	421.87	29.67	2.58	42.22	18.21	9683	0.3249	0	0	3.02	7.8	25.1	83.1	25.8	31.1	19.5	10.7	2.6	10	81	15	NA	NA	NA	NA	NA	positive	negative	3.98601441695333	-2	<2y	-0.02	15.2415790275873	normal	anemic
1071	F	1.499	NA	NA	80	0.688315	7.8	19.54	9.05	5.31	2.12	11	3e-04	0	0	3.72	5.8	24.1	64.8	15.6	24.1	25.2	48.5	1.7	7.2	69.5	14	NA	NA	NA	NA	NA	negative	negative	-1	-2	<2y	-0.41	14.9060607629005	normal	anemic
1072	F	1.468	NA	NA	38.153	31.523175	241	47.94	30.82	626	20.05	81550	1.8534	0	0	4.38	9.4	28.1	64.2	21.5	33.5	18.8	46.8	1.8	10.8	80	15	NA	NA	NA	NA	NA	positive	negative	4.91142449792591	-2	<2y	0.45	16.875	normal	anemic
1073	F	1.899	NA	NA	80	1.95	16.18	60.28	1.5	23.66	2.12	6	2e-04	1	0	3.81	7.9	26.7	70.1	20.7	29.6	20.3	32.4	2.4	11	82	16	NA	NA	NA	NA	NA	negative	negative	-1	-2	<2y	0.96	16.3593099345628	normal	anemic
1074	F	1.981	NA	NA	46.239	18.84562	18.33	36.51	1.72	15.85	2.12	827	0.0181	0	0	4.59	12.3	36.9	80.4	26.8	33.3	14.5	6.2	4.1	9	81	14.5	NA	NA	NA	NA	NA	positive	negative	2.91755802082544	-2	<2y	-0.3	13.7174211248285	normal	non-anemic
1075	F	1.258	NA	NA	63.644	1.95325	7.8	34.91	1.85	4.74	2.12	12	2e-04	0	0	5.37	10.2	33.6	62.6	19	30.4	26.5	53.3	1.9	7.9	72	14.5	NA	NA	NA	NA	NA	negative	negative	-1	-2	<2y	0.14	15.2391975308642	normal	anemic
1076	F	1.668	NA	NA	48.857	17.934915	275.16	46.2	17.78	154	84.28	92599	2.2585	0	0	4.1	8.9	28.9	70.5	21.7	30.8	20.2	30.6	2.7	10	74.5	14.5	NA	NA	NA	NA	NA	positive	negative	4.96660676565674	-2	<2y	-0.08	18.0172064321427	normal	anemic
1077	M	1.518	NA	NA	57.23	23.58778	7.8	40.3	9.59	23.02	47.23	12470	0.2598	0	0	4.82	10	32.4	67.2	20.7	30.9	21.7	36.7	2.6	9	77	15.5	NA	NA	NA	NA	NA	positive	negative	4.09586993617895	-2	<2y	0.55	15.179625569236	normal	anemic
1078	M	1.759	NA	NA	77.434	0.741755	7.8	46.16	3.97	4.11	2.12	12	2e-04	2	0	5.15	9.2	31.5	61.2	17.9	29.2	33.8	55.8	1.8	9.5	74	15	NA	NA	NA	NA	NA	negative	positive	-1	0.303196057420489	<2y	0.01	17.3484295105917	normal	anemic
1079	F	1.644	NA	NA	38.334	9.807595	100.26	41.46	2.29	27.39	2.12	2	0	1	0	4.5	10.1	32.8	72.9	22.4	30.8	21	26.4	3.9	8.1	77	14	NA	NA	NA	NA	NA	negative	negative	-1	-2	<2y	-0.5	13.6616630123124	normal	anemic
1080	M	1.252	NA	NA	48.607	1.43505	200.82	38.12	0.66	24.6	2.12	35	8e-04	0	0	4.19	8.6	28.1	67.1	20.5	30.6	23.5	39.5	2.2	10	78.5	14.5	NA	NA	NA	NA	NA	positive	negative	1.54530711646582	-2	<2y	-0.21	16.2278388575601	normal	anemic
1081	M	1.945	NA	NA	80	0.158545	7.8	26.03	1.62	17.8	2.12	2905	0.0651	0	0	4.42	7.4	28.1	63.6	16.7	26.3	18.6	49.7	1.9	11.8	81	15	NA	NA	NA	NA	NA	positive	negative	3.46316108636515	-2	<2y	-0.1	17.985063252553	normal	anemic
1083	F	1.759	NA	NA	65.762	0.4247	9.08	21.4	2.01	13.5	2.12	8	2e-04	0	0	4.39	9.4	32	72.9	21.4	29.4	19.8	23.8	3.2	9.5	70	14.5	NA	NA	NA	NA	NA	negative	negative	-1	-2	<2y	-0.14	19.3877551020408	normal	anemic
1084	F	1.564	NA	NA	79.894	0.04	283.76	11.77	0.42	0.2	2.12	4	1e-04	0	0	5.14	9.1	31.5	61.3	17.7	28.9	17.6	56	1.4	9	70	14.6	NA	NA	NA	NA	NA	negative	negative	-1	-2	<2y	0.06	18.3673469387755	normal	anemic
1085	M	1.858	NA	NA	60.684	0.04	7.8	28.57	0.42	2.38	2.12	17	4e-04	1	0	4.63	7.8	28.5	61.6	16.8	27.4	21	55.2	1.3	9.5	74	15	NA	NA	NA	NA	NA	negative	negative	-1	-2	<2y	-0.05	17.3484295105917	normal	anemic
1086	M	1.666	NA	NA	39.52	39.208095	599.12	63.85	855	3400	54.34	5009	0.1329	0	0	3.81	8.6	26.8	70.3	22.6	32.1	18.4	28.8	2.5	12.5	80	16	NA	NA	NA	NA	NA	positive	negative	3.6997597018861	-2	<2y	0.89	19.53125	normal	anemic
1091	M	1.803	NA	NA	75.32	20.16356	140.22	29.41	9.29	98.41	12.62	138	0.0043	0	0	3.22	8.3	27.4	85.1	25.8	30.3	17.5	5.9	3.6	9	71	14	NA	NA	NA	NA	NA	positive	negative	2.14019367857863	-2	<2y	-0.91	17.853600476096	normal	anemic
1093	M	1.948	NA	NA	73.182	20.025	228.79	40.07	1.62	40.7	5.8	614	0.0274	0	0	2.21	5.4	18.7	84.6	24.4	28.9	24.2	14.8	4.9	10	75	13.5	NA	NA	NA	NA	NA	positive	negative	2.78823909738217	-2	<2y	-1.47	17.7777777777778	mild	anemic
1099	M	1.822	NA	NA	40.257	7.0075	7.97	29.52	0.97	2.27	2.12	2	0	0	0	4.81	11.4	36.1	75.1	23.7	31.6	14.9	14.7	4	12	83	13	NA	NA	NA	NA	NA	negative	negative	-1	-2	<2y	-1.88	17.4190738859051	mild	non-anemic
1100	M	1.614	NA	NA	40.772	1.95	99.36	20.69	1.06	0.48	2.12	3	1e-04	1	0	4.34	9.3	31	71.4	21.4	30	18.6	25.9	2.9	10	77	14	NA	NA	NA	NA	NA	negative	negative	-1	-2	<2y	-0.81	16.8662506324844	normal	anemic
1101	F	1.611	NA	NA	49.318	7.9195	11.35	35.67	1.33	2.47	2.12	0	0	2	0	4.55	11.8	36.1	79.3	25.9	32.7	19.6	14.3	3.8	9	77	14.9	NA	NA	NA	NA	NA	negative	positive	-1	0.303196057420489	<2y	0.29	15.179625569236	normal	non-anemic
1102	M	1.726	NA	NA	80	1.95	12.05	25.62	1.71	3.05	2.12	4	1e-04	0	0	5.34	9.5	31.9	59.7	17.8	29.8	22.9	62	1.2	10	75	14.7	NA	NA	NA	NA	NA	negative	negative	-1	-2	<2y	-0.24	17.7777777777778	normal	anemic
1104	F	1.663	NA	NA	80	0.227975	9.76	17.95	0.42	0.8	2.12	0	0	1	0	3.98	7.7	25.2	63.3	19.3	30.6	27.2	48.2	1.5	9	86	14.9	NA	NA	NA	NA	NA	negative	negative	-1	-2	<2y	0.25	12.1687398593835	normal	anemic
1105	M	1.723	NA	NA	44.208	7.78457	50.96	19.29	1.17	7.14	2.12	6	2e-04	0	0	NA	NA	NA	NA	NA	NA	NA	34.8	0	9	76	14.9	NA	NA	NA	NA	NA	negative	negative	-1	-2	<2y	-0.06	15.5817174515235	normal	NA
1106	M	1.962	NA	NA	63.362	0.377545	8.94	29.67	0.74	1.87	2.12	18	4e-04	1	0	NA	NA	NA	NA	NA	NA	NA	73.7	5.3	9	72	14	NA	NA	NA	NA	NA	negative	negative	-1	-2	<2y	-1	17.3611111111111	normal	NA
1107	F	1.975	NA	NA	53.535	25	93.96	72.7	348	3400	18.92	134821	3.4306	0	0	3.99	9.6	27.9	69.9	24.1	34.4	20.1	31.9	2.5	9	83	14	NA	NA	NA	NA	NA	positive	negative	5.12975786620866	-2	<2y	-0.73	13.0643054144288	normal	anemic
1109	M	1.674	NA	NA	60.806	0.29616	9.33	31.28	0.81	1.89	2.12	2	0	0	0	4.9	8.3	25.7	52.4	16.9	32.3	22.5	80.6	0.3	10	78	15	NA	NA	NA	NA	NA	negative	negative	-1	-2	<2y	0.05	16.4365548980934	normal	anemic
1112	F	1.852	NA	NA	60.577	22.90431	32.69	10.48	2.29	1.04	2.12	8	2e-04	0	0	4.39	9	30.8	70.2	20.5	29.2	21	32	2.7	9	80	14	NA	NA	NA	NA	NA	negative	negative	-1	-2	<2y	-0.64	14.0625	normal	anemic
1115	F	1.77	NA	NA	33.211	4.341735	26.18	17.53	1.12	0.36	2.12	5	1e-04	0	0	4.55	10.9	34.8	76.5	24	31.3	15.8	13.1	3.6	10	79	14.5	NA	NA	NA	NA	NA	negative	negative	-1	-2	<2y	-0.15	16.0230732254446	normal	anemic
1116	M	1.844	NA	NA	62.058	0.84878	199.18	12.83	0.99	16.81	2.12	6	1e-04	0	0	4.04	8.1	27.1	67.1	20	29.9	20.1	40.2	2.2	12	89	18	NA	NA	NA	NA	NA	negative	negative	-1	-2	<2y	2.31	15.149602322939	normal	anemic
1117	F	1.989	NA	NA	40.847	3.356685	33.36	21.99	0.89	4.88	2.12	3	1e-04	0	0	4.36	11.1	33.2	76.1	25.5	33.4	15.2	13.1	3.7	9	78	15	NA	NA	NA	NA	NA	negative	negative	-1	-2	<2y	0.11	14.792899408284	normal	non-anemic
1120	F	1.896	NA	NA	40.616	9.678765	32.42	30.27	4.12	14.28	2.12	9	2e-04	0	0	4.3	10.6	31.3	72.8	24.7	33.9	18.7	24.2	3.2	9	76	13.9	NA	NA	NA	NA	NA	negative	negative	-1	-2	<2y	-0.76	15.5817174515235	normal	anemic
1121	F	1.921	NA	NA	36.479	3.139605	16.81	27.39	1.45	1.98	2.12	15	3e-04	0	0	4.9	10.4	34.6	70.6	21.2	30.1	15.9	24.6	3.3	9.6	83	15	NA	NA	NA	NA	NA	negative	negative	-1	-2	<2y	0.16	13.9352591087241	normal	anemic
1123	M	1.888	NA	NA	44.529	6.283845	8.35	29.31	1.34	2.82	2.12	NA	NA	NA	NA	5.39	12.6	36.2	67.2	23.4	34.8	15.9	34.2	2.9	11.5	82	15	NA	NA	NA	NA	NA	NA	NA	NA	NA	<2y	-0.07	17.1029149315883	normal	non-anemic
1125	M	1.734	NA	NA	61.403	4.407215	42.22	16.23	0.99	0.78	2.12	8	2e-04	0	0	6.76	14.4	48.3	71.4	21.3	29.8	19.9	25.7	4.4	11	81	15.5	NA	NA	NA	NA	NA	negative	negative	-1	-2	<2y	0.44	16.765736930346	normal	non-anemic
1127	F	1.718	NA	NA	32.457	4.074135	7.8	33.45	0.42	3.12	2.12	2	1e-04	0	0	4.09	9.8	31.7	77.5	24	30.9	16.9	13.4	3.3	9	61	14.6	NA	NA	NA	NA	NA	negative	negative	-1	-2	<2y	-0.03	24.1870464928783	normal	anemic
1128	M	1.932	NA	NA	39.506	1.680985	89.66	38.7	1.92	11.85	2.12	14	5e-04	5	2	2.97	7.5	24.4	82.2	25.3	30.7	18.9	11.1	4.4	10	65	15	NA	NA	NA	NA	NA	negative	positive	-1	0.699837725867246	<2y	-0.09	23.6686390532544	normal	anemic
1129	F	1.901	NA	NA	80	0.29616	7.8	24.34	1.28	1.7	2.12	9	2e-04	0	0	4.1	6.9	26.4	64.4	16.8	26.1	19.2	46.8	1.7	10	80	14	NA	NA	NA	NA	NA	negative	negative	-1	-2	<2y	-0.68	15.625	normal	anemic
1132	F	1.995	NA	NA	71.815	0.158545	8.92	26.91	1.52	3.37	2.12	NA	NA	NA	NA	4.26	10	33.5	78.6	23.5	29.9	21.9	17.7	3.4	10	78	17	NA	NA	NA	NA	NA	NA	NA	NA	NA	<2y	1.63	16.4365548980934	normal	anemic
1134	M	1.932	NA	NA	63.474	1.95	7.8	23.91	0.79	3.63	2.12	11	2e-04	5	1	4.86	9.6	32.3	66.5	19.8	29.7	18.6	39.2	2.4	9	73	15	NA	NA	NA	NA	NA	negative	positive	-1	0.699837725867246	<2y	-0.09	16.8887220866954	normal	anemic
1135	F	1.573	NA	NA	80	0.078125	7.8	17.53	0.65	2.85	2.12	6	1e-04	0	0	4.44	9.1	31	69.8	20.5	29.4	17	28.6	2.8	9.6	70	14.7	NA	NA	NA	NA	NA	negative	negative	-1	-2	<2y	0.14	19.5918367346939	normal	anemic
1136	M	1.348	NA	NA	51.351	0.2529	7.8	12.32	0.42	3.22	2.12	12	3e-04	0	0	4.35	9.2	29.6	68	21.1	31.1	15.9	32.5	2.4	10.6	74	17	NA	NA	NA	NA	NA	negative	negative	-1	-2	<2y	1.82	19.3571950328707	normal	anemic
1138	F	1.567	NA	NA	80	0.722615	7.8	10.69	0.42	1.47	2.12	6	1e-04	1	0	4.37	8.8	30.7	70.3	20.1	28.7	16.5	26.3	2.8	9	76	15.9	NA	NA	NA	NA	NA	negative	negative	-1	-2	<2y	1.1	15.5817174515235	normal	anemic
1139	F	1.397	NA	NA	38.416	1.95	15.63	28.54	0.79	3.26	2.12	2	1e-04	0	0	3.79	10.8	32.9	86.8	28.5	32.8	14.6	4	3.1	8.5	66	15	NA	NA	NA	NA	NA	negative	negative	-1	-2	<2y	0.49	19.5133149678604	normal	anemic
1140	F	1.868	NA	NA	70.596	0.15625	8.65	17.95	0.9	5.45	2.12	4	1e-04	1	0	5.2	8.7	30.3	58.3	16.7	28.7	22	66.4	0.9	12	70	20	NA	NA	NA	NA	NA	negative	negative	-1	-2	<2y	3.7	24.4897959183673	normal	anemic
1141	M	1.759	NA	NA	51.786	4.177425	7.8	22.6	3.54	2.61	2.12	6	1e-04	2	0	5.23	11.1	36.7	70.2	21.2	30.2	20.2	30.3	3.3	9.9	75	16	NA	NA	NA	NA	NA	negative	positive	-1	0.303196057420489	<2y	0.84	17.6	normal	non-anemic
1142	M	1.844	NA	NA	43.432	27.401	28.19	24.34	18.49	3.24	2.12	9	2e-04	1	0	4.65	9.7	28.9	62.2	20.9	33.6	18.6	53.3	1.4	10	76	13	NA	NA	NA	NA	NA	negative	negative	-1	-2	<2y	-1.9	17.3130193905817	mild	anemic
1143	F	1.91	NA	NA	37.498	7.7327	7.8	23.15	1.12	3.39	2.12	2	1e-04	0	0	4.41	11.1	34.8	78.9	25.2	31.9	15.3	10	3.8	9	77	14	NA	NA	NA	NA	NA	negative	negative	-1	-2	<2y	-0.69	15.179625569236	normal	non-anemic
1145	M	1.868	NA	NA	57.519	1.95	7.8	31.78	1.21	4.15	2.12	3	1e-04	0	0	4.24	9.5	30.7	72.4	22.4	30.9	15.4	19.7	3.2	11	72	13.9	NA	NA	NA	NA	NA	negative	negative	-1	-2	<2y	-1.04	21.2191358024691	mild	anemic
1148	M	1.663	NA	NA	67.661	4.49912	7.8	39.2	3.73	9.28	2.12	8	2e-04	0	0	4.49	9.8	31.9	71	21.8	30.7	18.8	27.2	3	10	77	16	NA	NA	NA	NA	NA	negative	negative	-1	-2	<2y	0.89	16.8662506324844	normal	anemic
1151	F	2	NA	NA	80	0.04	7.8	30.59	1.92	12.96	2.12	2606	0.0609	223	52	4.35	8.7	31.8	73.1	20	27.4	19	24	3.4	13	79	15.5	NA	NA	NA	NA	NA	positive	positive	3.41599107623265	2.34832433770039	2-4y	0.5	20.829995193078	normal	anemic
1153	F	1.605	NA	NA	36.495	4.000135	67	30.61	0.96	12.96	4.06	51	0.0014	0	0	3.72	9	27.5	73.9	24.2	32.7	20.4	23.8	3.4	8	79	15	NA	NA	NA	NA	NA	positive	negative	1.70842090013471	-2	<2y	0.37	12.8184585803557	normal	anemic
1154	F	1.578	NA	NA	44.962	5.94083	9.18	12.18	0.42	0.33	2.12	3	1e-04	0	0	3.78	10.7	32.1	84.9	28.3	33.3	13.5	4.4	3	8	74	15	NA	NA	NA	NA	NA	negative	negative	-1	-2	<2y	0.39	14.609203798393	normal	anemic
1155	F	1.597	NA	NA	77.309	1.95	7.8	40.49	4.9	132	2.12	4628	0.0983	0	0	4.69	7.9	29.1	62	16.8	27.1	23.4	53.1	1.5	9	78	14.9	NA	NA	NA	NA	NA	positive	negative	3.66540273424233	-2	<2y	0.29	14.792899408284	normal	anemic
1156	M	1.942	NA	NA	65.437	32.18325	78.99	59.01	5.07	53.7	6.82	67184	1.7541	0	0	3.86	7.8	25.1	65	20.2	31.1	22.5	48	1.7	9	77	15	NA	NA	NA	NA	NA	positive	negative	4.82726650371884	-2	<2y	-0.1	15.179625569236	normal	anemic
1157	M	1.904	NA	NA	50.262	28.12149	114.56	54.07	121	1700	13.22	11847	0.2656	0	0	4.49	10.9	34.1	75.9	24.3	32	15.2	13.4	3.6	11	79	14.9	NA	NA	NA	NA	NA	positive	negative	4.07361205430114	-2	<2y	-0.16	17.6253805479891	normal	anemic
1158	M	1.805	NA	NA	54.724	11.391235	10.28	28.85	6.49	2.42	2.12	4	1e-04	0	0	5.71	10.2	33.6	58.8	17.9	30.4	29.3	61.1	1.4	9	74.5	16	NA	NA	NA	NA	NA	negative	negative	-1	-2	<2y	0.81	16.2154857889284	normal	anemic
1159	M	1.814	NA	NA	41.046	2.252265	10.3	21.39	1.16	8.59	2.12	14	3e-04	0	0	4.6	10.5	33.1	72	22.8	31.7	15.6	20.7	3.3	12	84	14.5	NA	NA	NA	NA	NA	negative	negative	-1	-2	<2y	-0.46	17.0068027210884	normal	anemic
1160	F	1.863	NA	NA	80	5	31.44	25.61	3.35	53.51	2.12	24695	0.5476	0	0	4.48	7.5	28.6	63.8	16.7	26.2	21.4	48.6	1.7	11.2	71	14.9	NA	NA	NA	NA	NA	positive	negative	4.39261078912726	-2	<2y	0.12	22.2178139258084	normal	anemic
1161	M	1.726	NA	NA	33.995	30.152	92.14	66.3	81.1	9.17	4.2	10	3e-04	0	0	3.9	10.3	31.2	80	26.4	33	15	8.5	3.6	11.2	76	16	NA	NA	NA	NA	NA	negative	negative	-1	-2	<2y	0.86	19.3905817174515	normal	anemic
1162	M	1.978	NA	NA	53.587	0.95086	36.65	31.2	2.16	16.62	2.12	9	3e-04	0	0	3.49	8	23.9	68.5	22.9	33.5	17.4	32.1	2	11	84	15.7	NA	NA	NA	NA	NA	negative	negative	-1	-2	<2y	0.47	15.5895691609977	normal	anemic
1166	F	1.97	NA	NA	40.873	159.50175	11.14	38.29	4.77	288	2.35	101806	3.0299	0	0	3.38	10.6	32	94.7	31.4	33.1	13.2	1.2	3.4	10	72	14.5	NA	NA	NA	NA	NA	positive	negative	5.00777380076077	-2	<2y	-0.3	19.2901234567901	normal	anemic
1167	M	1.904	NA	NA	80	2.30301	25.41	25.16	2.11	7.63	2.12	8	2e-04	0	0	4.3	9.5	29.1	67.7	22.1	32.6	20.7	36	2.3	10	79	15	NA	NA	NA	NA	NA	negative	negative	-1	-2	<2y	-0.07	16.0230732254446	normal	anemic
1168	M	1.852	NA	NA	33.666	25	73.74	39.57	20.93	467	2.12	36990	0.7722	0	0	4.78	11	31.1	65.1	23	35.4	17.4	41.5	2.2	11.2	79.2	14.7	NA	NA	NA	NA	NA	positive	negative	4.5680855054	-2	<2y	-0.31	17.8553208856239	normal	non-anemic
1169	M	1.986	NA	NA	43.825	12.11275	8.53	20.65	3.53	3.23	2.12	1	0	0	0	4.69	10.2	32.4	69.1	21.7	31.5	17.2	30.4	3	12	79	16	NA	NA	NA	NA	NA	negative	negative	-1	-2	<2y	0.71	19.2276878705336	normal	anemic
1171	F	1.803	NA	NA	65.907	1.95	7.8	29.25	2.01	18.12	2.12	3	1e-04	0	0	5.01	8.8	31.7	63.3	17.6	27.8	20.7	49.9	1.7	10	78	15	NA	NA	NA	NA	NA	negative	negative	-1	-2	<2y	0.24	16.4365548980934	normal	anemic
1172	F	1.767	NA	NA	43.569	4.214325	7.8	26.62	0.42	3.22	2.12	2	0	1	0	5.19	10.6	32.8	63.2	20.4	32.3	17.6	48.4	1.8	11.5	80	14	NA	NA	NA	NA	NA	negative	negative	-1	-2	<2y	-0.58	17.96875	normal	anemic
1173	M	1.589	NA	NA	43.41	1.76229	7.8	31.02	1.35	1.78	2.12	2	1e-04	0	0	4.47	11.7	35.9	80.3	26.2	32.6	14.1	6.8	4	9	74	13.5	NA	NA	NA	NA	NA	negative	negative	-1	-2	<2y	-1.27	16.4353542731921	mild	non-anemic
1174	M	1.978	NA	NA	40.2	2.763165	14.66	25.81	0.51	8.81	2.12	474	0.0106	0	0	4.53	11.3	35.9	79.2	24.9	31.5	15.2	8.9	3.9	10.8	83	15.5	NA	NA	NA	NA	NA	positive	negative	2.67586995531896	-2	<2y	0.31	15.6771664973146	normal	non-anemic
1175	M	1.945	NA	NA	30.341	3.324315	28.74	28.9	0.47	4.73	2.12	2	1e-04	2	0	4.19	10.7	33.1	79	25.5	32.3	14.2	8.2	3.7	10	79	17	NA	NA	NA	NA	NA	negative	positive	-1	0.303196057420489	<2y	1.51	16.0230732254446	normal	anemic
1176	F	1.756	NA	NA	80	0.30618	10.46	36.59	1.67	27.64	4.08	1939	0.0362	0	0	5.33	9.6	32.9	61.7	18	29.2	22.5	53.9	1.6	11.7	78	16	NA	NA	NA	NA	NA	positive	negative	3.28760020635995	-2	<2y	1.06	19.2307692307692	normal	anemic
1177	F	1.389	NA	NA	80	2.612175	56.47	38.6	1.64	32.87	2.12	9903	0.3357	0	0	3	7	24.3	81	23.3	28.8	23.2	17.6	4.4	10.6	76	14.5	NA	NA	NA	NA	NA	positive	negative	3.99577116451185	-2	<2y	0.08	18.3518005540166	normal	anemic
1178	F	1.704	NA	NA	37.72	13.56325	7.8	35.17	2.44	6.63	2.12	3	1e-04	0	0	5.35	10.8	33	61.7	20.2	32.7	19.8	54	1.5	11.6	81	15	NA	NA	NA	NA	NA	negative	negative	-1	-2	<2y	0.31	17.6802316720012	normal	anemic
1179	F	1.477	NA	NA	43.346	37.35693	61.62	44.07	31.85	1062	19.03	47943	1.0288	0	0	4.63	11.5	35.1	75.8	24.8	32.8	14.4	12.1	3.9	11	78	16	NA	NA	NA	NA	NA	positive	negative	4.68072611207908	-2	<2y	1.23	18.0802103879027	normal	non-anemic
1180	M	1.83	NA	NA	64.596	3.34089	22.33	21.05	0.76	1.52	2.12	5	1e-04	1	0	4.96	9.9	33.1	66.7	20	29.9	20.8	39.8	2.4	11.7	81	17	NA	NA	NA	NA	NA	negative	negative	-1	-2	<2y	1.58	17.8326474622771	normal	anemic
1182	F	1.981	NA	NA	42.03	5.25837	38.87	23.2	0.74	4.39	2.12	7	2e-04	0	0	4.48	11.1	36.1	80.6	24.8	30.7	16.2	9.3	3.8	10.2	82	14.9	NA	NA	NA	NA	NA	negative	negative	-1	-2	<2y	0.03	15.1695419393218	normal	non-anemic
1184	F	1.986	NA	NA	48.133	1.423325	7.8	21.02	4.29	5.01	2.12	NA	NA	NA	NA	4.37	10.9	35.4	81	24.9	30.8	15.9	8.4	3.6	10.9	79	15	NA	NA	NA	NA	NA	NA	NA	NA	NA	<2y	0.11	17.4651498157347	normal	anemic
1185	M	1.83	NA	NA	33.916	6.51175	7.8	46.51	1.33	2.66	2.12	3	1e-04	1	0	4.63	10.4	33.3	71.9	22.5	31.2	18	23.7	3.3	10	79	14.5	NA	NA	NA	NA	NA	negative	negative	-1	-2	<2y	-0.47	16.0230732254446	normal	anemic
1187	M	1.674	NA	NA	80	6.07149	16.64	37.32	10.07	12.25	2.93	5	1e-04	0	0	3.77	8.9	30.5	80.9	23.6	29.2	19.1	11.3	3.3	10	79	15	NA	NA	NA	NA	NA	negative	negative	-1	-2	<2y	0.05	16.0230732254446	normal	anemic
1188	F	1.814	NA	NA	80	1.05382	12.31	65.38	2.37	29	4.64	4313	0.1044	0	0	4.19	8.8	30.6	73	21	28.8	20	24.6	3.1	9.7	70	14.3	NA	NA	NA	NA	NA	positive	negative	3.63478952745843	-2	<2y	-0.35	19.7959183673469	normal	anemic
1189	F	1.923	NA	NA	80	0.393615	67.56	31.5	1.14	23.62	2.12	225	0.0059	0	0	3.81	8.3	28.9	75.9	21.8	28.7	22.6	22.9	3.3	10	81	14.5	NA	NA	NA	NA	NA	positive	negative	2.35237549500052	-2	<2y	-0.26	15.2415790275873	normal	anemic
1190	M	1.888	NA	NA	74.213	0.51378	13.02	23.82	1.44	8.06	2.12	0	0	2	1	3.5	8.8	28.1	80.3	25.1	31.3	19.6	12.9	3.1	10	84	13.5	NA	NA	NA	NA	NA	negative	positive	-1	0.303196057420489	<2y	-1.43	14.172335600907	mild	anemic
1191	M	1.419	NA	NA	80	0.26412	52.41	27.61	1.82	8.43	4.82	7377	0.2837	0	0	2.69	6.8	24.5	91.1	25.3	27.8	22	6.8	7.9	9.7	76	13.9	NA	NA	NA	NA	NA	positive	negative	3.8678856705607	-2	<2y	-0.82	16.7936288088643	normal	anemic
1192	F	1.504	NA	NA	80	0.440995	23.87	32.56	4.13	64.84	6.74	1340	0.0293	449	98	4.57	7.5	28.3	61.9	16.4	26.5	25.5	55.3	1.5	9.5	78	16	NA	NA	NA	NA	NA	positive	positive	3.1271372071915	2.65225601337851	<2y	1.21	15.6147271531887	normal	anemic
1193	M	1.455	NA	NA	66.501	0.208625	8.62	26.94	1.92	14.57	8.44	2	1e-04	0	0	4.67	8.6	28.9	61.9	18.4	29.8	20.7	54	1.5	11	80	14.9	NA	NA	NA	NA	NA	negative	negative	-1	-2	<2y	0.06	17.1875	normal	anemic
1194	F	1.542	NA	NA	42.256	1.95	20.61	33.58	7.13	2.49	2.12	5	1e-04	0	0	5.1	10.4	32	62.7	20.4	32.5	19.1	50.8	1.7	10	74	15	NA	NA	NA	NA	NA	negative	negative	-1	-2	<2y	0.41	18.2615047479912	normal	anemic
1195	F	1.66	NA	NA	45.422	5.601275	10.06	20.94	0.91	8.26	2.12	30	6e-04	0	0	4.84	10.4	34.1	70.5	21.5	30.5	18.1	27.6	3.2	10.3	83	16	NA	NA	NA	NA	NA	positive	negative	1.47856649559384	-2	<2y	1.12	14.9513717520685	normal	anemic
1199	M	1.784	NA	NA	59.346	21.2155	9.21	38.81	19.77	3.61	2.12	25	5e-04	0	0	4.79	9.6	32	66.8	20	30	19.1	38.3	2.5	10.5	85	14	NA	NA	NA	NA	NA	positive	negative	1.39967372148104	-2	<2y	-0.9	14.5328719723183	normal	anemic
1200	M	1.682	NA	NA	54.103	1.95	39.47	18.82	10.64	43.11	4.43	15	3e-04	1	0	4.62	8.1	26	56.3	17.5	31.2	22.7	71.8	0.8	8.6	78	14.8	NA	NA	NA	NA	NA	negative	negative	-1	-2	<2y	-0.13	14.1354372123603	normal	anemic
1202	F	1.83	NA	NA	80	0.227695	11.15	17.51	1.62	2.92	2.12	7	2e-04	0	0	4.43	11.1	34	76.7	25.1	32.6	14.9	11.9	3.8	9.3	77	13.5	NA	NA	NA	NA	NA	negative	negative	-1	-2	<2y	-1.08	15.6856130882105	mild	non-anemic
1204	M	0.847	NA	NA	28.084	37.79875	65.44	36.23	3.15	56.21	2.12	232	0.0055	0	0	4.23	10.7	29.5	69.7	25.3	36.3	13.7	24.5	2.8	9.2	66	14	NA	NA	NA	NA	NA	positive	negative	2.36567514045592	-2	<2y	-0.53	21.1202938475666	normal	anemic
1205	F	1.912	NA	NA	45.829	6.782	50.68	65.18	3.18	4.96	3.41	5	1e-04	0	0	3.94	8.6	26.4	67	21.8	32.6	20.9	39.1	2.3	9	80	14	NA	NA	NA	NA	NA	negative	negative	-1	-2	<2y	-0.69	14.0625	normal	anemic
1206	M	1.162	NA	NA	53.951	11.74527	81.54	32.36	25.97	7.49	2.12	12	3e-04	0	0	3.91	7.4	25.4	65	18.9	29.1	26.3	50.7	1.9	8	72	13.7	NA	NA	NA	NA	NA	negative	negative	-1	-2	<2y	-0.92	15.4320987654321	normal	anemic
1207	F	1.175	NA	NA	61.29	72.35475	198.51	59.48	16.99	184	24.68	267210	5.6255	0	0	NA	NA	NA	NA	NA	NA	NA	43.9	4.5	9.1	71	13.5	NA	NA	NA	NA	NA	positive	negative	5.42685286956462	-2	<2y	-0.69	18.0519738147193	normal	NA
2038	F	3.816	NA	NA	59.045	7.8125	132.89	41.37	0.42	2.53	2.12	11	3e-04	2	0	4.39	11.7	36.3	82.7	26.7	32.2	15.4	5.5	3.8	12.4	94	14	NA	NA	NA	NA	NA	negative	positive	-1	0.303196057420489	2-4y	-1.64	14.0334993209597	mild	non-anemic
2080	F	4.586	NA	NA	38.501	6.876195	56.68	39.99	1.73	30.57	2.12	20959	0.4313	0	0	4.83	10.8	36.2	74.9	22.4	29.8	15.7	16	4	13	95	16.5	NA	NA	NA	NA	NA	positive	negative	4.32137262977039	-2	2-4y	-0.07	14.404432132964	normal	anemic
2081	M	4.208	NA	NA	50.831	2.724765	10.3	17.36	0.74	2.31	2.12	8	2e-04	0	0	4.68	10.2	33.6	71.8	21.8	30.4	15.2	21.6	3.4	13.5	97	15.4	NA	NA	NA	NA	NA	negative	negative	-1	-2	2-4y	-0.62	14.3479647146349	normal	anemic
2102	F	4.69	NA	NA	47.133	7.69975	12.29	29.8	0.79	1.7	2.12	5	1e-04	2	0	4.46	11.7	35.3	79.1	26.2	33.1	15.3	8.9	3.8	17	102	15.9	NA	NA	NA	NA	NA	negative	positive	-1	0.303196057420489	2-4y	-0.51	16.3398692810458	normal	non-anemic
2114	M	2.932	NA	NA	33.351	15.468	19.8	18.49	0.42	0.77	2.12	4	1e-04	0	0	4.66	12.2	36.9	79.2	26.2	33.1	14.3	7.2	4	12	86	15	NA	NA	NA	NA	NA	negative	negative	-1	-2	2-4y	-0.58	16.2249864791779	normal	non-anemic
2115	M	4.696	NA	NA	35.711	7.63545	33.89	18.32	0.8	43.61	2.37	87	0.0016	0	0	5.4	11.5	37.7	69.8	21.3	30.5	15.9	27.2	3.3	14	102	15	NA	NA	NA	NA	NA	positive	negative	1.94001815500766	-2	2-4y	-1.07	13.4563629373318	mild	non-anemic
2116	F	2.844	NA	NA	33.678	23.46032	106.16	51.27	3.06	45.88	3.68	NA	NA	NA	NA	3.39	9.6	31.5	92.9	28.3	30.5	13.6	1.2	3.1	11	80	14.9	NA	NA	NA	NA	NA	NA	NA	NA	NA	2-4y	-0.51	17.1875	normal	anemic
2139	F	2.592	NA	NA	25.432	5.01275	15.11	15.69	0.75	51.12	2.12	902	0.0162	0	0	5.61	11.4	37.6	67	20.3	30.3	14.1	34.2	2.9	12.2	89.7	16	NA	NA	NA	NA	NA	positive	negative	2.95525468282018	-2	2-4y	0.48	15.1626442160105	normal	non-anemic
2179	F	2.844	NA	NA	41.43	12.647	56.22	22.77	2.71	4.66	2.12	2	1e-04	0	0	3.5	8.6	25.7	73.4	24.6	33.5	18.8	23.4	2.6	12	94	14.9	NA	NA	NA	NA	NA	negative	negative	-1	-2	2-4y	-0.51	13.5808057944771	normal	anemic
3001	M	4.682	NA	NA	NA	NA	NA	NA	NA	NA	NA	121	0.0027	0	0	4.56	11.5	35.8	78.5	25.2	32.1	13.2	6.6	4.1	NA	NA	NA	NA	NA	NA	NA	NA	positive	negative	2.08314414314305	-2	2-4y	NA	NA	NA	non-anemic
3077	M	9.203	NA	NA	39.839	13.703835	32.12	40.72	0.9	13.69	2.12	1020	0.018	0	0	5.67	11.7	39.5	69.7	20.6	29.6	14.3	25.5	3.7	23	132	17	NA	NA	NA	NA	NA	positive	negative	3.00864274756529	-2	5-9y	-1.32	13.2001836547291	mild	non-anemic
3094	F	5.493	NA	NA	50.676	8.265105	461.95	21.73	3.15	37.99	28.78	20	5e-04	0	0	NA	NA	NA	NA	NA	NA	NA	11.1	2.8	15	109	14.9	NA	NA	NA	NA	NA	positive	negative	1.30319605742049	-2	5-9y	-1.48	12.6251998989984	mild	NA
3115	M	6.567	NA	NA	80	17.12325	56.56	15.78	1.06	0.48	2.12	0	0	1	0	4.28	11.2	30.5	71.3	26.2	36.7	15.4	22.8	3.1	18	110	16.5	NA	NA	NA	NA	NA	negative	negative	-1	-2	5-9y	-0.59	14.8760330578512	normal	anemic
3127	F	7.732	NA	NA	60.673	7.02813	56.4	15.99	1.07	7.28	10.13	NA	NA	NA	NA	4.09	12.5	36.3	88.8	30.6	34.4	12.5	1.1	3.6	21	118	16.5	NA	NA	NA	NA	NA	NA	NA	NA	NA	5-9y	-1.06	15.0818730249928	mild	non-anemic
3128	F	5.46	NA	NA	55.775	2.33232	58.51	16.96	0.42	4.73	2.12	NA	NA	NA	NA	4.53	11.5	36.2	79.9	25.4	31.8	14.9	8	3.9	15	111	16	NA	NA	NA	NA	NA	NA	NA	NA	NA	5-9y	-0.69	12.1743364986608	normal	non-anemic
3129	M	6.586	NA	NA	22.059	13.669485	98.35	3.41	1.07	7.77	2.12	NA	NA	NA	NA	4.82	13.5	41.3	85.7	28	32.7	13.4	2.5	3.9	15	105	15	NA	NA	NA	NA	NA	NA	NA	NA	NA	5-9y	-1.79	13.6054421768707	mild	non-anemic
3131	F	5.455	NA	NA	41.445	19.5085	68	15.46	1.15	3.44	2.12	NA	NA	NA	NA	4.22	11.3	35.5	84.1	26.8	31.8	14.1	4.4	3.6	14	101	15.5	NA	NA	NA	NA	NA	NA	NA	NA	NA	5-9y	-1.03	13.7241446916969	mild	anemic
3135	F	8.115	NA	NA	56.988	11.037105	51.03	14.72	2.5	5.8	2.12	2	1e-04	1	0	4.07	10.9	33.2	81.6	26.8	32.8	15.1	5.9	3.8	25	126	16	NA	NA	NA	NA	NA	negative	negative	-1	-2	5-9y	-1.49	15.7470395565634	mild	anemic
3158	M	7.236	NA	NA	33.959	2.62809	7.88	16.29	5.06	0.2	2.12	7	1e-04	1	0	4.6	10.8	35.2	76.5	23.5	30.7	15.2	12.5	3.9	22	121	17	NA	NA	NA	NA	NA	negative	negative	-1	-2	5-9y	-0.54	15.0262960180316	normal	anemic
3193	M	7.093	NA	NA	35.077	15.32175	9.51	30.2	0.71	14.53	2.12	1846	0.0425	0	0	4.46	10.2	31.5	70.6	22.9	32.4	13.2	25.7	4.1	17.8	112	15.5	NA	NA	NA	NA	NA	positive	negative	3.26625522229765	-2	5-9y	-1.6	14.1900510204082	mild	anemic
4004	M	14.479	NA	NA	NA	NA	NA	NA	NA	NA	NA	384	0.0085	0	0	4.51	12.9	39	86.5	28.6	33.1	11.5	1.1	3.6	53	169	24	NA	NA	NA	NA	NA	positive	negative	2.58444430716518	-2	10-14y	-0.45	18.5567732222261	normal	non-anemic
4007	M	13.482	NA	NA	NA	NA	NA	NA	NA	NA	NA	NA	NA	NA	NA	5.01	11.5	34.4	68.7	23	33.4	15.8	30.8	3	32	141	21	NA	NA	NA	NA	NA	NA	NA	NA	NA	10-14y	-1.17	16.0957698304914	mild	anemic
4050	F	11.548	NA	NA	43.314	2.548815	18.73	9.12	0.42	7.69	2.12	1462	0.038	0	0	3.9	10.8	33.1	84.9	27.7	32.6	12.4	2.2	3.2	30.8	142	20	NA	NA	NA	NA	NA	positive	negative	3.16497707711089	-2	10-14y	-0.73	15.2747470739933	normal	anemic
4054	F	12.729	NA	NA	50.582	25	25.78	3.48	0.82	2.54	2.12	8	2e-04	0	0	5.23	10	33.9	64.8	19.1	29.5	17.2	43.1	2.1	36	145	20	NA	NA	NA	NA	NA	negative	negative	-1	-2	10-14y	-1.22	17.1224732461356	mild	anemic
4084	M	10.923	NA	NA	44.618	7.2445	67.3	13.86	0.54	5.96	2.12	155	0.0031	0	0	5.18	11	35.6	68.7	21.2	30.9	15	30	3.1	29	134.5	18	NA	NA	NA	NA	NA	positive	negative	2.19061179781361	-2	10-14y	-1.4	16.0307347880765	mild	anemic
4093	M	10.589	NA	NA	53.808	3.04089	11.28	34.54	1.17	22.35	2.12	1550	0.0337	124	27	4.51	9.4	31.3	69.4	20.8	30	13.8	25.7	2.8	24	123	19	NA	NA	NA	NA	NA	positive	positive	3.19035971626532	2.0934567074986	10-14y	-0.68	15.863573269879	normal	anemic
4102	F	14.978	NA	NA	32.657	9.77985	18.23	18.73	0.71	7.92	2.12	30	7e-04	0	0	4.55	11.5	35	76.9	25.3	32.9	13.3	8.8	4	41	148	23	NA	NA	NA	NA	NA	positive	negative	1.47856649559384	-2	10-14y	-0.69	18.718042366691	normal	anemic
4123	M	12.66	NA	NA	36.609	11.97633	36.61	22.2	0.42	9.52	2.12	423	0.008	0	0	5.3	11.5	38.5	72.6	21.7	29.9	14.2	18.1	4.1	26	128	18	NA	NA	NA	NA	NA	positive	negative	2.62644302533129	-2	10-14y	-2.33	15.869140625	moderate	anemic
4124	F	14.663	NA	NA	28.59	16.34525	41.52	13.7	0.96	6.08	2.12	1036	0.0244	45	11	4.19	12.1	36.4	86.9	28.9	33.2	13.2	1.8	3.4	31	143	19	NA	NA	NA	NA	NA	positive	positive	3.01540167370295	1.65330901293848	10-14y	-2.58	15.1596655093159	moderate	non-anemic
4145	F	10.671	NA	NA	35.268	20.561	37.98	15.97	0.75	7.95	2.12	1925	0.0393	0	0	4.83	13.5	41.6	86.1	28	32.5	12.6	2	3.8	25	133	19	NA	NA	NA	NA	NA	positive	negative	3.28445329401085	-2	10-14y	-0.82	14.1330770535361	normal	non-anemic
4153	F	1.701	NA	NA	27.662	2.66196	45.28	16.55	1.62	8.57	2.12	623	0.0172	0	0	3.67	11.3	34.2	93.2	30.8	33	12.9	0.8	3	40	156	17	NA	NA	NA	NA	NA	positive	negative	2.79455775125476	-2	<2y	1.83	16.4365548980934	normal	non-anemic
5012	M	79.556	NA	NA	44.557	8.589855	156.63	26.12	2.06	5.31	2.12	9	2e-04	1	0	4.86	14	38.4	79	28.8	36.5	14.2	8.5	4.3	59	163	24	NA	NA	NA	NA	NA	negative	negative	-1	-2	15+y	NA	22.206330686138	normal	non-anemic
5016	F	31.529	NA	NA	30.636	6.83625	22.29	9.05	0.5	0.61	2.12	NA	NA	NA	NA	4.53	11.5	36.7	81	25.4	31.3	13.1	5.3	4.1	63.9	169	28	NA	NA	NA	NA	NA	NA	NA	NA	NA	15+y	NA	22.3731662056651	normal	anemic
5029	M	45.556	NA	NA	25.01	28.2075	130.39	30.96	1.37	9.87	2.12	227	0.0038	0	0	5.96	13.4	42.1	70.6	22.5	31.8	15.1	24.8	4.2	51	166	23	NA	NA	NA	NA	NA	positive	negative	2.35621713421974	-2	15+y	NA	18.5077660037741	normal	non-anemic
5035	M	93.592	NA	NA	30.375	23.38625	126.22	14.87	1.17	2.27	2.59	6	1e-04	0	0	4.68	14.6	43.3	92.5	31.2	33.7	13.2	1.1	4.4	56.5	169	24	NA	NA	NA	NA	NA	negative	negative	-1	-2	15+y	NA	19.7822205104863	normal	non-anemic
5084	F	46.644	NA	NA	35.151	21.58725	32.49	19.77	1.22	8.45	2.12	3	1e-04	1	0	4.45	13.1	41.1	92.4	29.4	31.9	12.5	1	3.6	59	167	27	NA	NA	NA	NA	NA	negative	negative	-1	-2	15+y	NA	21.1552942020151	normal	non-anemic
5085	F	68.658	NA	NA	65.405	18.1465	61.08	9.51	0.42	0.2	2.12	4	1e-04	0	0	4.49	11.3	34.2	76.2	25.2	33	13.1	9.7	4	59	165	24	NA	NA	NA	NA	NA	negative	negative	-1	-2	15+y	NA	21.6712580348944	normal	anemic
5088	F	61.655	NA	NA	27.82	25	27.27	9.51	1.21	5.78	2.12	0	0	0	0	4.51	10.3	34.1	75.6	22.8	30.2	14.2	12.2	4.1	46	160	25	NA	NA	NA	NA	NA	negative	negative	-1	-2	15+y	NA	17.96875	mild	anemic
5100	F	62.342	NA	NA	24.918	16.926705	79.75	0.4	0.42	0.2	2.12	5	1e-04	1	0	4.59	13.7	39.9	86.9	29.8	34.3	12.6	1.4	3.8	50	166	24.5	NA	NA	NA	NA	NA	negative	negative	-1	-2	15+y	NA	18.1448686311511	mild	non-anemic
5103	F	32.674	NA	NA	35.562	21.62376	22.72	11.34	0.9	2.23	2.12	7	2e-04	0	0	4.58	11	37.3	81.4	24	29.5	13.1	4.7	4	45	152.5	23	NA	NA	NA	NA	NA	negative	negative	-1	-2	15+y	NA	19.3496371943026	normal	anemic
5108	F	44.682	NA	NA	14.823	1.45602	29.47	18.49	0.9	5.08	2.12	16	4e-04	0	0	4.2	12.4	38.1	90.7	29.5	32.5	13	1.3	3.2	48	164	24	NA	NA	NA	NA	NA	negative	negative	-1	-2	15+y	NA	17.8465199286139	mild	non-anemic
5118	F	17.674	NA	NA	30.111	25	22.33	14.14	1.75	2.15	2.12	NA	NA	NA	NA	5.37	11	34.5	64.2	20.5	31.9	16.1	47.5	2.1	46	151	25	NA	NA	NA	NA	NA	NA	NA	NA	NA	15+y	-0.33	20.1745537476426	normal	anemic
5129	M	20.707	NA	NA	24.967	47.30225	59.83	12.23	1.33	0.33	2.12	17	3e-04	0	0	6.29	13.6	44.2	70.3	21.6	30.8	17	26.3	4	62	174	27	NA	NA	NA	NA	NA	negative	negative	-1	-2	15+y	NA	20.4782666138195	normal	non-anemic
5130	M	56.732	NA	NA	20.424	19.169705	325.68	17.49	2.57	12.67	2.25	377	0.0076	0	0	4.89	14.5	40.4	82.6	29.7	35.9	13.2	4	4.2	66	173	29	NA	NA	NA	NA	NA	positive	negative	2.57645653240562	-2	15+y	NA	22.0521901834341	normal	non-anemic
5169	F	34.762	NA	NA	24.431	28.246	67.15	27.05	0.66	3.61	2.12	13	3e-04	5	1	4.32	12.6	38.7	89.6	29.2	32.6	12.5	1	3.3	55	168	25.5	NA	NA	NA	NA	NA	negative	positive	-1	0.699837725867246	15+y	NA	19.4869614512472	normal	non-anemic
5176	F	22.759	NA	NA	18.733	12.64705	93.5	8.01	0.42	1.24	2.12	1	0	0	0	3.72	12	36	96.8	32.3	33.3	11.5	0.2	3.1	47	152	25	NA	NA	NA	NA	NA	negative	negative	-1	-2	15+y	NA	20.3427977839335	normal	non-anemic
1001	F	1.219	3.7 kb (-a/aa)	wt/wt	NA	NA	NA	NA	NA	NA	NA	0	0	2	0	5.07	10.2	34.6	68.2	20.1	29.5	23.3	36.7	2.8	9	74	13.5	A-/B	A-/B	A-/B	A-/B	A-/B	negative	positive	-1	0.303196057420489	<2y	-0.72	16.4353542731921	normal	anemic
1005	F	1.403	3.7 kb (-a/aa)	wt/wt	NA	NA	NA	NA	NA	NA	NA	NA	NA	NA	NA	4.14	8.5	29.3	70.8	20.5	29	25.2	34.7	2.6	7.5	68	13.5	A-/B	A-/B	A-/B	A-/B	A-/B	NA	NA	NA	NA	<2y	-0.81	16.219723183391	normal	anemic
1009	F	1.408	3.7 kb (-a/aa)	wt/wt	NA	NA	NA	NA	NA	NA	NA	5	1e-04	0	0	5.29	12.4	39.8	75.2	23.4	31.2	15.3	14.9	4.3	NA	NA	NA	A-/B	A-/B	A-/B	A-/B	A-/B	negative	negative	-1	-2	<2y	NA	NA	NA	non-anemic
1028	M	2.003	3.7 kb (-a/aa)	wt/wt	74.165	1.41426	12.2	53.51	1.17	28.23	2.12	7517	0.1794	0	0	4.22	9.5	31.8	75.4	22.5	29.9	18.2	19	3.8	9.8	79	15	A-/B	A-/B	A-/B	A-/B	A-/B	positive	negative	3.8760503277051	-2	2-4y	-0.13	15.7026117609357	normal	anemic
1046	F	2.104	3.7 kb (-a/aa)	wt/wt	40.566	1.584765	11.96	42.18	1.45	1.82	2.12	6	1e-04	0	0	4.52	11.1	34.8	77	24.6	31.9	15.3	12.9	3.6	10.9	83	16	A-/B	A-/B	A-/B	A-/B	A-/B	negative	negative	-1	-2	2-4y	0.81	15.8223254463638	normal	non-anemic
1095	F	2.025	3.7 kb (-a/aa)	wt/wt	40.444	5.099205	49.77	23.61	0.74	6.65	2.12	8	2e-04	0	0	3.79	9.5	31.5	83.1	25.1	30.2	16.3	6	4	11.9	81	15.5	A-/B	A-/B	A-/B	A-/B	A-/B	negative	negative	-1	-2	2-4y	0.48	18.1374790428288	normal	anemic
1096	F	2.036	3.7 kb (-a/aa)	wt/wt	40.675	40.8675	62.16	54.31	8.66	56.58	8.12	17141	0.3977	0	0	4.33	9.3	30.7	70.9	21.5	30.3	17.2	26.1	3.2	9.1	75	14	A-/B	A-/B	A-/B	A-/B	A-/B	positive	negative	4.23403868856741	-2	2-4y	-0.78	16.1777777777778	normal	anemic
1122	M	2.14	3.7 kb (-a/aa)	wt/wt	37.52	20.839155	11.94	51.37	2.52	150	2.12	2029	0.0452	0	0	4.5	11.1	35.9	79.8	24.7	30.9	14.6	8	4	11	86	15.5	A-/B	A-/B	A-/B	A-/B	A-/B	positive	negative	3.30730345086676	-2	2-4y	0.21	14.8729042725798	normal	non-anemic
1124	F	2.244	3.7 kb (-a/aa)	wt/wt	80	0.197995	7.8	21.56	0.43	0.96	2.12	7	1e-04	2	0	6.47	11.2	39.8	61.5	17.3	28.1	23.5	54.3	1.9	12	81	15	A-/B	A-/B	A-/B	A-/B	A-/B	negative	positive	-1	0.303196057420489	2-4y	-0.08	18.2898948331047	normal	non-anemic
1126	M	2.003	3.7 kb (-a/aa)	wt/wt	80	2.38473	34.17	35.64	2.11	18.62	2.12	1891	0.0688	0	0	2.7	4.1	16.4	60.7	15.2	25	22.7	60.7	0.7	8	61	13.9	A-/B	A-/B	A-/B	A-/B	A-/B	positive	negative	3.27671449463029	-2	2-4y	-1.12	21.4995968825585	mild	anemic
1170	F	2.011	3.7 kb (-a/aa)	wt/wt	63.624	2.091	34.19	43.8	1.15	12.95	2.12	8	2e-04	1	0	4.15	9.4	32.4	78.1	22.7	29	18.7	14.4	3.3	12	79	16	A-/B	A-/B	A-/B	A-/B	A-/B	negative	negative	-1	-2	2-4y	0.88	19.2276878705336	normal	anemic
1196	F	2.011	3.7 kb (-a/aa)	wt/wt	80	2.13946	82.59	63.19	10.41	63.04	15.38	14084	0.3677	0	0	3.88	8.5	28.7	74	21.9	29.6	21	25.4	3.4	11.5	85	16	A-/B	A-/B	A-/B	A-/B	A-/B	positive	negative	4.14872909998903	-2	2-4y	0.88	15.916955017301	normal	anemic
2001	M	3.63	3.7 kb (-a/aa)	wt/wt	NA	NA	NA	NA	NA	NA	NA	8	2e-04	2	0	4.7	11.4	34.6	73.6	24.3	32.9	14.9	16.8	3.7	14.1	100	14.1	A-/B	A-/B	A-/B	A-/B	A-/B	negative	positive	-1	0.303196057420489	2-4y	-1.57	14.1	mild	non-anemic
2004	M	3.723	3.7 kb (-a/aa)	wt/wt	NA	NA	NA	NA	NA	NA	NA	332	0.0081	0	0	4.1	11	33.1	80.7	26.8	33.2	13.7	4.8	3.8	15.9	104	15	A-/B	A-/B	A-/B	A-/B	A-/B	positive	negative	2.52126887559839	-2	2-4y	-0.82	14.7004437869822	normal	non-anemic
2010	F	2.997	3.7 kb (-a/aa)	wt/wt	NA	NA	NA	NA	NA	NA	NA	1978	0.0426	269	58	4.65	10.8	35.4	76.1	23.2	30.5	14.8	12.4	4	12.2	89	15	A-/B	A-/B	A-/B	A-/B	A-/B	positive	positive	3.29624824294893	2.42976842447861	2-4y	-0.5	15.402095694988	normal	anemic
2012	M	3.43	3.7 kb (-a/aa)	wt/wt	NA	NA	NA	NA	NA	NA	NA	5	1e-04	0	0	3.87	10.9	33.4	86.3	28.2	32.6	13.4	2.7	3.3	15.2	98	17	A-/B	A-/B	A-/B	A-/B	A-/B	negative	negative	-1	-2	2-4y	0.81	15.8267388588088	normal	anemic
2017	F	4.696	3.7 kb (-a/aa)	wt/wt	21.442	3.16146	118.89	33.09	5.2	92.03	6.88	5416	0.1666	0	0	3.3	8.6	27.7	83.9	26.1	31	14.6	3.6	3.3	16	104	16	A-/B	A-/B	A-/B	A-/B	A-/B	positive	negative	3.73368667433426	-2	2-4y	-0.45	14.792899408284	normal	anemic
2026	M	2.967	3.7 kb (-a/aa)	wt/wt	48.958	2.012025	7.8	24.57	0.47	1.26	2.12	NA	NA	NA	NA	4.73	11.3	35.2	74.4	23.9	32.1	17.4	18.8	3.6	10.3	86	15	A-/B	A-/B	A-/B	A-/B	A-/B	NA	NA	NA	NA	2-4y	-0.59	13.9264467279611	normal	non-anemic
2030	M	3.515	3.7 kb (-a/aa)	wt/wt	40.325	9.49473	56.5	19.54	1.83	9.07	2.12	NA	NA	NA	NA	3.86	9	28.7	74.4	23.3	31.4	17.1	18.6	3.4	14	96	16	A-/B	A-/B	A-/B	A-/B	A-/B	NA	NA	NA	NA	2-4y	0.04	15.1909722222222	normal	anemic
2034	M	4.301	3.7 kb (-a/aa)	wt/wt	41.844	7.90963	8.08	17.84	0.58	0.39	2.12	2	0	0	0	5.03	12.2	38.1	75.7	24.3	32	14.2	12.1	4.1	13.2	96	16	A-/B	A-/B	A-/B	A-/B	A-/B	negative	negative	-1	-2	2-4y	-0.19	14.3229166666667	normal	non-anemic
2040	F	3.893	3.7 kb (-a/aa)	wt/wt	34.483	10.402245	13.69	16.92	0.42	0.37	2.12	9	2e-04	0	0	4.49	11.2	35.5	79.1	24.9	31.5	13.9	7.1	4	14.8	94	16	A-/B	A-/B	A-/B	A-/B	A-/B	negative	negative	-1	-2	2-4y	-0.13	16.7496604798551	normal	non-anemic
2047	F	4.874	3.7 kb (-a/aa)	wt/wt	53.922	2.328885	57.68	16.51	0.61	2.99	2.12	3	1e-04	0	0	4.63	9.9	32.6	70.4	21.4	30.4	18.9	29.3	3	16.1	109	16	A-/B	A-/B	A-/B	A-/B	A-/B	negative	negative	-1	-2	2-4y	-0.51	13.5510478915916	normal	anemic
2050	F	3.126	3.7 kb (-a/aa)	wt/wt	34.366	3.61578	78.89	26.01	2.7	30.85	2.12	26882	0.7246	0	0	4.73	9.1	31.5	66.6	19.2	28.9	19.8	37.3	2.4	12	88	16	A-/B	A-/B	A-/B	A-/B	A-/B	positive	negative	4.42946319231289	-2	2-4y	0.21	15.495867768595	normal	anemic
2055	M	2.214	3.7 kb (-a/aa)	wt/wt	28.046	25	220.84	45.15	24.25	40.36	225	3	1e-04	1	0	3.06	7.5	23.2	75.8	24.5	32.3	15.8	14.2	2.7	10	82.5	14	A-/B	A-/B	A-/B	A-/B	A-/B	negative	negative	-1	-2	2-4y	-1.15	14.692378328742	mild	anemic
2060	M	4.951	3.7 kb (-a/aa)	wt/wt	65.675	10.26417	85.42	34.54	1.63	15.54	2.12	1701	0.0424	0	0	4.01	10	31.1	77.6	24.9	32.2	15.9	11.8	4	17	106	16	A-/B	A-/B	A-/B	A-/B	A-/B	positive	negative	3.23072984457768	-2	2-4y	-0.36	15.1299394802421	normal	anemic
2068	M	3.301	3.7 kb (-a/aa)	wt/wt	51.643	20.386365	1232.68	26.31	1.44	20.91	2.12	29819	0.7745	0	0	3.88	9.5	30.7	79.1	24.5	30.9	15	9.7	4.1	14	85.5	15.6	A-/B	A-/B	A-/B	A-/B	A-/B	positive	negative	4.47449453143984	-2	2-4y	-0.21	19.1511918197052	normal	anemic
2071	M	3.268	3.7 kb (-a/aa)	wt/wt	80	3.46255	123.3	44.44	1.63	11.69	2.12	14045	0.507	0	0	2.84	5.7	19.8	69.7	20.1	28.8	21.8	36	2.5	13	92	16	A-/B	A-/B	A-/B	A-/B	A-/B	positive	negative	4.14752483569093	-2	2-4y	0.12	15.359168241966	normal	anemic
2076	F	3.455	3.7 kb (-a/aa)	wt/wt	47.722	12.4765	31.67	21.52	3.7	0.33	2.12	0	0	0	0	5.05	11.1	34.7	68.7	22	32	15.5	31.2	3.1	12	85	16	A-/B	A-/B	A-/B	A-/B	A-/B	negative	negative	-1	-2	2-4y	0.06	16.6089965397924	normal	non-anemic
2086	M	4.625	3.7 kb (-a/aa)	wt/wt	38.848	8.6625	57.43	39.22	0.5	2.71	2.12	9	2e-04	6	1	4.24	10	30.4	71.7	23.6	32.9	14.6	20.2	3.1	13	100	14.8	A-/B	A-/B	A-/B	A-/B	A-/B	negative	positive	-1	0.77887447200274	2-4y	-1.21	13	mild	anemic
2088	F	3.923	3.7 kb (-a/aa)	wt/wt	47.508	1.173	16.41	15.64	0.86	4.92	2.12	6	1e-04	0	0	3.99	9.5	31.3	78.4	23.8	30.4	15.9	10.2	3.5	14	97	14.9	A-/B	A-/B	A-/B	A-/B	A-/B	negative	negative	-1	-2	2-4y	-0.96	14.879370815177	normal	anemic
2094	M	4.805	3.7 kb (-a/aa)	wt/wt	66.13	13.56211	187.43	41.12	2.79	4.44	33.53	5	1e-04	0	0	4.15	9.4	29.3	70.6	22.7	32.1	18.2	29.3	3.1	15	104	14	A-/B	A-/B	A-/B	A-/B	A-/B	negative	negative	-1	-2	2-4y	-1.94	13.8683431952663	mild	anemic
2098	M	5.033	3.7 kb (-a/aa)	wt/wt	76.684	0.04	7.8	31.03	0.9	3.94	2.12	2	0	0	0	4.82	9.6	32	66.4	19.9	30	15	37.5	2.4	15	98	17	A-/B	A-/B	A-/B	A-/B	A-/B	negative	negative	-1	-2	5-9y	0.32	15.6184922948771	normal	anemic
2099	F	3.159	3.7 kb (-a/aa)	wt/wt	37.783	9.50765	8.2	31.45	0.43	1.24	2.12	4	1e-04	0	0	4.58	11.5	37.6	82.1	25.1	30.6	14.8	6	4	12	90	15	A-/B	A-/B	A-/B	A-/B	A-/B	negative	negative	-1	-2	2-4y	-0.57	14.8148148148148	normal	non-anemic
2100	M	3.449	3.7 kb (-a/aa)	wt/wt	37.417	5.475885	54.89	20.44	0.63	0.21	2.12	9	2e-04	1	0	4.63	12	37.8	81.6	25.9	31.7	14.1	5.5	4	12	88	15	A-/B	A-/B	A-/B	A-/B	A-/B	negative	negative	-1	-2	2-4y	-0.75	15.495867768595	normal	non-anemic
2110	M	3.614	3.7 kb (-a/aa)	wt/wt	27.101	17.56775	129.56	61.35	1.72	51.6	2.15	35424	0.9106	0	0	4.01	9.4	31	77.3	23.4	30.3	15.1	11.5	3.7	13	90	14.9	A-/B	A-/B	A-/B	A-/B	A-/B	positive	negative	4.54929882518629	-2	2-4y	-0.88	16.0493827160494	normal	anemic
2121	M	2.57	3.7 kb (-a/aa)	wt/wt	80	1.95	7.8	20.44	2.43	2.49	2.12	6	2e-04	1	0	3.86	6.4	22.1	57.3	16.6	29	22.7	70.1	0.7	11	85	14.9	A-/B	A-/B	A-/B	A-/B	A-/B	negative	negative	-1	-2	2-4y	-0.52	15.2249134948097	normal	anemic
2123	M	4.096	3.7 kb (-a/aa)	wt/wt	26.068	31.6145	26.17	30.61	1.15	31.16	2.12	9119	0.2156	0	0	4.21	10.1	31.9	75.8	24	31.7	14.6	12.4	3.7	14.7	97	16	A-/B	A-/B	A-/B	A-/B	A-/B	positive	negative	3.95995197820549	-2	2-4y	-0.13	15.6233393559358	normal	anemic
2126	M	2.781	3.7 kb (-a/aa)	wt/wt	39.795	6.952335	51.16	23.51	0.89	4.1	4.05	NA	NA	NA	NA	4.4	9.5	30.5	69.3	21.6	31.1	16.9	29.2	2.8	12	88	19	A-/B	A-/B	A-/B	A-/B	A-/B	NA	NA	NA	NA	2-4y	2.43	15.495867768595	normal	anemic
2128	M	3.227	3.7 kb (-a/aa)	wt/wt	80	0.15625	7.8	29.74	1.33	2.46	2.12	NA	NA	NA	NA	4.29	8.2	28.1	65.5	19.1	29.2	19.1	43	2	14	94	15	A-/B	A-/B	A-/B	A-/B	A-/B	NA	NA	NA	NA	2-4y	-0.68	15.84427342689	normal	anemic
2132	M	4.551	3.7 kb (-a/aa)	wt/wt	56.326	4.232835	22.29	21.88	3.1	2.23	2.12	4	1e-04	0	0	4.18	10.4	34	81.3	24.9	30.6	14.2	6	3.6	15	102	18	A-/B	A-/B	A-/B	A-/B	A-/B	negative	negative	-1	-2	2-4y	1.12	14.4175317185698	normal	anemic
2138	M	4.847	3.7 kb (-a/aa)	wt/wt	43.751	10.256265	24.96	41.17	1.09	6.02	4.83	7	2e-04	0	0	4.41	10.7	34.1	77.3	24.3	31.4	13.8	8.8	3.9	15.9	103	16	A-/B	A-/B	A-/B	A-/B	A-/B	negative	negative	-1	-2	2-4y	-0.33	14.9872749552267	normal	anemic
2142	M	2.041	3.7 kb (-a/aa)	wt/wt	33.998	25	163	80.36	55.37	174	17.35	85328	1.9936	0	0	4.31	9.8	30.5	70.8	22.7	32.1	19.5	27.3	2.8	12	73	17	A-/B	A-/B	A-/B	A-/B	A-/B	positive	negative	4.93109207530916	-2	2-4y	1.45	22.5182961155939	normal	anemic
2145	F	3.973	3.7 kb (-a/aa)	wt/wt	32.041	23.23225	138.37	136	49.86	101	14.33	45729	1.341	0	0	3.4	8.6	27	79.4	25.3	31.9	15.1	8	3	11	84	16.5	A-/B	A-/B	A-/B	A-/B	A-/B	positive	negative	4.66019265406207	-2	2-4y	0.19	15.5895691609977	normal	anemic
2147	M	2.962	3.7 kb (-a/aa)	wt/wt	80	1.81866	77.45	41.21	8.58	63.28	3.2	20754	0.7802	0	0	2.68	6.1	21.2	79.1	22.8	28.8	20.9	16.9	5.2	14	84	20	A-/B	A-/B	A-/B	A-/B	A-/B	positive	negative	4.31710390497503	-2	2-4y	2.96	19.8412698412698	normal	anemic
2148	M	2.189	3.7 kb (-a/aa)	wt/wt	80	0.95086	62.72	24.62	0.91	7.24	2.12	6	2e-04	1	0	3.68	8.8	28.9	78.5	23.9	30.4	17.7	12.9	3.4	11	83	15.9	A-/B	A-/B	A-/B	A-/B	A-/B	negative	negative	-1	-2	2-4y	0.51	15.967484395413	normal	anemic
2154	M	4.115	3.7 kb (-a/aa)	wt/wt	36.013	1.95	33.31	31.55	1.52	30.17	2.12	805	0.0203	0	0	3.98	10.3	32.1	80.7	25.9	32.1	14.6	7.4	4.1	16	98	17	A-/B	A-/B	A-/B	A-/B	A-/B	positive	negative	2.90584982664232	-2	2-4y	0.59	16.6597251145356	normal	anemic
2156	F	4.814	3.7 kb (-a/aa)	wt/wt	65.458	13.4111	20.85	25.53	1.91	4.29	2.74	3	1e-04	1	0	5.17	12.7	38.6	74.7	24.6	32.9	13.2	12	4.2	18	110	20	A-/B	A-/B	A-/B	A-/B	A-/B	negative	negative	-1	-2	2-4y	1.89	14.8760330578512	normal	non-anemic
2164	F	3.778	3.7 kb (-a/aa)	wt/wt	44.061	13.80516	14.99	20.22	0.42	3.53	2.12	2	0	0	0	4.79	12	37.5	78.3	25.1	32	13.3	7.5	4.2	14.7	99	20	A-/B	A-/B	A-/B	A-/B	A-/B	negative	negative	-1	-2	2-4y	2.43	14.9984695439241	normal	non-anemic
2166	M	2.049	3.7 kb (-a/aa)	wt/wt	76.543	11.192	197.32	68.14	13.5	139	10.81	30461	0.9039	0	0	3.4	8.1	26.9	79.1	23.8	30.1	18.6	13.4	3.3	12.9	84	16.5	A-/B	A-/B	A-/B	A-/B	A-/B	positive	negative	4.48374558236523	-2	2-4y	1.07	18.2823129251701	normal	anemic
2167	F	2.419	3.7 kb (-a/aa)	wt/wt	61.007	11.50428	10.11	39.7	2.02	34.06	2.12	2307	0.0469	0	0	4.99	11.9	39	78.2	23.8	30.5	16.1	12.1	4	11.7	84	15.5	A-/B	A-/B	A-/B	A-/B	A-/B	positive	negative	3.36306641918818	-2	2-4y	0.2	16.5816326530612	normal	non-anemic
2171	M	4.43	3.7 kb (-a/aa)	wt/wt	44.84	8.83971	12.4	8.02	3.43	1.18	2.12	5	1e-04	0	0	4.07	10.8	33.8	83	26.5	32	13.2	3.5	3.6	14.5	97	16	A-/B	A-/B	A-/B	A-/B	A-/B	negative	negative	-1	-2	2-4y	-0.22	15.410776915719	normal	anemic
2175	F	2.06	3.7 kb (-a/aa)	wt/wt	36.197	1.076755	11	11.91	0.59	2.77	2.12	1	0	0	0	4.98	10.7	35.3	70.9	21.5	30.3	18.5	26.8	3.3	10.7	81	15	A-/B	A-/B	A-/B	A-/B	A-/B	negative	negative	-1	-2	2-4y	0.05	16.3084895595184	normal	anemic
2186	M	4.488	3.7 kb (-a/aa)	wt/wt	36.069	11.15475	19	37.1	1.73	4.96	2.12	6	1e-04	0	0	4.94	12.5	40.1	81.2	25.3	31.2	14.3	5.6	4	14.9	101	14.9	A-/B	A-/B	A-/B	A-/B	A-/B	negative	negative	-1	-2	2-4y	-1.1	14.6064111361631	mild	non-anemic
2187	F	3.488	3.7 kb (-a/aa)	wt/wt	80	0.078125	7.8	22.78	0.5	20.41	2.12	8	2e-04	2	1	3.39	7.7	28	82.6	22.7	27.5	21.3	13	3.6	10.4	87	14.5	A-/B	A-/B	A-/B	A-/B	A-/B	negative	positive	-1	0.303196057420489	2-4y	-1.11	13.7402563086273	mild	anemic
2191	F	2.912	3.7 kb (-a/aa)	wt/wt	48.553	6.705225	29.63	31.2	1.23	5.61	2.12	7	2e-04	0	0	4.36	10.4	34.8	79.8	23.9	29.9	16.2	9.2	3.7	13	91	17	A-/B	A-/B	A-/B	A-/B	A-/B	negative	negative	-1	-2	2-4y	1.03	15.6985871271586	normal	anemic
2192	M	3.526	3.7 kb (-a/aa)	wt/wt	61.554	2.487285	7.8	18.04	1.37	4.23	2.12	9	2e-04	0	0	4.93	10.9	35.5	72	22.1	30.7	17.5	23.9	3.5	12.6	88	16	A-/B	A-/B	A-/B	A-/B	A-/B	negative	negative	-1	-2	2-4y	0.03	16.2706611570248	normal	anemic
2193	F	3.819	3.7 kb (-a/aa)	wt/wt	37.534	17.02503	10.65	20.22	1.21	2.29	2.12	3	1e-04	1	0	4.53	11.2	37.2	82.1	24.7	30.1	14.9	6.7	3.6	13	94	15	A-/B	A-/B	A-/B	A-/B	A-/B	negative	negative	-1	-2	2-4y	-0.84	14.7125396106836	normal	non-anemic
2200	F	4.17	3.7 kb (-a/aa)	wt/wt	33.202	11.82094	9.25	13	0.42	0.54	2.12	5	1e-04	0	0	4.93	11.6	38.5	78.1	23.5	30.1	13.6	8.4	4.2	17.7	104	16.9	A-/B	A-/B	A-/B	A-/B	A-/B	negative	negative	-1	-2	2-4y	0.37	16.3646449704142	normal	non-anemic
3005	M	5.652	3.7 kb (-a/aa)	wt/wt	NA	NA	NA	NA	NA	NA	NA	5716	0.1157	0	0	4.86	12	36.5	75.1	24.7	32.9	14.1	12.6	4	15.6	108	15	A-/B	A-/B	A-/B	A-/B	A-/B	positive	negative	3.75709981792654	-2	5-9y	-1.36	13.3744855967078	mild	non-anemic
3011	F	8.521	3.7 kb (-a/aa)	wt/wt	NA	NA	NA	NA	NA	NA	NA	3	1e-04	0	0	5.27	13	41.7	79.1	24.7	31.2	12.3	5.5	4.7	NA	NA	NA	A-/B	A-/B	A-/B	A-/B	A-/B	negative	negative	-1	-2	5-9y	NA	NA	NA	non-anemic
3013	M	6.499	3.7 kb (-a/aa)	wt/wt	NA	NA	NA	NA	NA	NA	NA	2	0	0	0	4.49	11.4	35.8	79.7	25.4	31.8	12.6	4.9	4	17.8	109	16	A-/B	A-/B	A-/B	A-/B	A-/B	negative	negative	-1	-2	5-9y	-0.93	14.9819038801448	normal	anemic
3021	M	7.668	3.7 kb (-a/aa)	wt/wt	39.718	19.23975	59.79	17.24	0.67	12.16	2.12	999	0.0221	0	0	4.58	10.9	35.2	76.9	23.8	31	14.8	10.9	3.9	23.2	126	16	A-/B	A-/B	A-/B	A-/B	A-/B	positive	negative	2.99960895897142	-2	5-9y	-1.45	14.6132527084908	mild	anemic
3023	M	7.805	3.7 kb (-a/aa)	wt/wt	41.816	3.54948	22.59	31.27	1.6	14.54	2.12	NA	NA	NA	NA	4.52	11.3	36.2	80.1	25	31.2	13.1	5.6	4.2	20.7	122	16	A-/B	A-/B	A-/B	A-/B	A-/B	NA	NA	NA	NA	5-9y	-1.51	13.907551733405	mild	anemic
3028	M	9.518	3.7 kb (-a/aa)	wt/wt	33.818	3.3027	19.17	19.51	0.72	5.8	2.12	422	0.0104	0	0	4.19	11.2	33.5	80	26.7	33.4	13.7	8.6	5.2	26.3	130	20	A-/B	A-/B	A-/B	A-/B	A-/B	positive	negative	2.62541535215441	-2	5-9y	0.22	15.5621301775148	normal	anemic
3033	F	7.079	3.7 kb (-a/aa)	wt/wt	35.297	17.41425	45.71	24.58	0.48	1.2	2.12	12	3e-04	0	0	4.48	11.5	36.3	81	25.7	31.7	15.9	7.2	3.8	18	110	16	A-/B	A-/B	A-/B	A-/B	A-/B	negative	negative	-1	-2	5-9y	-1.17	14.8760330578512	mild	non-anemic
3035	M	9.929	3.7 kb (-a/aa)	wt/wt	27.09	28.9415	44.71	20.98	0.54	0.64	2.12	2	0	0	0	5.35	11.3	36.4	68	21.1	31	15.2	31.8	3	26.2	134	18	A-/B	A-/B	A-/B	A-/B	A-/B	negative	negative	-1	-2	5-9y	-0.96	14.59122298953	normal	anemic
3041	F	8.532	3.7 kb (-a/aa)	wt/wt	39.158	4.19802	16.3	34.84	0.42	0.37	2.12	8	2e-04	0	0	4.7	12.4	38.9	82.8	26.4	31.9	12.7	3.3	4.1	20.4	122	17	A-/B	A-/B	A-/B	A-/B	A-/B	negative	negative	-1	-2	5-9y	-1.04	13.705993012631	mild	non-anemic
3046	F	10.164	3.7 kb (-a/aa)	wt/wt	36.52	13.89249	35.78	22.04	0.89	3.1	2.12	3	1e-04	0	0	4.52	8.8	30.8	68.1	19.5	28.6	30	40	2.6	26.5	132	19	A-/B	A-/B	A-/B	A-/B	A-/B	negative	negative	-1	-2	10-14y	-0.62	15.2089072543618	normal	anemic
3049	M	8.545	3.7 kb (-a/aa)	wt/wt	28.464	13.85365	54.85	15.56	0.42	1.39	2.12	15	3e-04	0	0	4.81	9.8	32.1	66.7	20.4	30.5	15.6	36.8	2.4	30.3	135	20	A-/B	A-/B	A-/B	A-/B	A-/B	negative	negative	-1	-2	5-9y	0.57	16.6255144032922	normal	anemic
3050	F	7.014	3.7 kb (-a/aa)	wt/wt	35.597	16.272075	78.87	10.58	0.95	18.05	2.12	5	1e-04	0	0	4.66	11.7	36.5	78.3	25.1	32.1	14.4	8.4	4	19	120	17	A-/B	A-/B	A-/B	A-/B	A-/B	negative	negative	-1	-2	5-9y	-0.54	13.1944444444444	normal	non-anemic
3066	F	7.033	3.7 kb (-a/aa)	wt/wt	62.343	16.699985	16.81	24.46	2.31	43.74	2.12	2478	0.0559	416	94	4.5	10.3	33.1	73.6	22.9	31.1	18.2	21.5	3.3	20	118.5	15	A-/B	A-/B	A-/B	A-/B	A-/B	positive	positive	3.39411882769457	2.61910377027247	5-9y	-1.84	14.2427317559508	mild	anemic
3072	F	5.49	3.7 kb (-a/aa)	wt/wt	57.85	4.0187	26.81	15.03	1.14	18.37	2.12	6120	0.1234	0	0	4.94	12.1	39.2	79.4	24.5	30.9	11.9	4.6	4.5	16	106	16	A-/B	A-/B	A-/B	A-/B	A-/B	positive	negative	3.78675851840265	-2	5-9y	-0.7	14.2399430402278	normal	non-anemic
3076	M	6.959	3.7 kb (-a/aa)	wt/wt	42.868	3.10677	28.57	22.78	0.5	8.37	2.12	111	0.0024	0	0	4.8	11.4	36.9	76.9	23.8	30.9	15.8	12.4	4	20	117.4	18	A-/B	A-/B	A-/B	A-/B	A-/B	positive	negative	2.04571405894087	-2	5-9y	0.19	14.5108817101945	normal	anemic
3079	F	7.858	3.7 kb (-a/aa)	wt/wt	38.508	3.939105	81.4	14.82	0.66	5.98	2.12	29	8e-04	29	8	3.54	9.1	28.9	81.6	25.7	31.5	14.8	6	3.2	23	126	17	A-/B	A-/B	A-/B	A-/B	A-/B	positive	positive	1.46389298898591	1.46254772880266	5-9y	-0.81	14.4872763920383	normal	anemic
3081	M	6.833	3.7 kb (-a/aa)	wt/wt	59.064	1.49827	7.8	23.82	1.45	22.47	2.12	1720	0.0391	152	35	4.45	9.3	31	69.7	20.9	30	18.1	30.6	2.8	27	110	11	A-/B	A-/B	A-/B	A-/B	A-/B	positive	positive	3.23555369585276	2.18187215901033	5-9y	-5.91	22.3140495867769	severe	anemic
3082	M	5.816	3.7 kb (-a/aa)	wt/wt	53.095	4.9893	140.5	16.23	2.5	1.92	2.12	179	0.0034	69	13	5.19	10.8	35.5	68.4	20.8	30.4	14.3	29.5	3	19	109	14.9	A-/B	A-/B	A-/B	A-/B	A-/B	positive	positive	2.25309558584903	1.838912027406	5-9y	-1.51	15.9919198720646	mild	anemic
3089	M	9.392	3.7 kb (-a/aa)	wt/wt	52.223	6.013365	21.09	36.11	1.73	12	2.12	2002	0.0422	0	0	4.69	11.1	35.1	74.8	23.7	31.6	15.5	15.6	3.8	24	128	17	A-/B	A-/B	A-/B	A-/B	A-/B	positive	negative	3.3014857656326	-2	5-9y	-1.39	14.6484375	mild	anemic
3093	M	7.981	3.7 kb (-a/aa)	wt/wt	43.288	61.496	110.95	52.3	4.96	128	2.12	9159	0.2313	0	0	3.92	10.1	32.4	82.7	25.8	31.2	17.9	7.6	3.4	22	120	18.5	A-/B	A-/B	A-/B	A-/B	A-/B	positive	negative	3.96185280071623	-2	5-9y	0.06	15.2777777777778	normal	anemic
3096	F	8.4	3.7 kb (-a/aa)	wt/wt	38.754	5.613525	15.15	14.2	1.01	3.85	2.12	2	1e-04	0	0	3.67	9.5	30.6	83.4	25.9	31	13	2.9	3.3	23	122	19	A-/B	A-/B	A-/B	A-/B	A-/B	negative	negative	-1	-2	5-9y	0.02	15.4528352593389	normal	anemic
3104	F	7.192	3.7 kb (-a/aa)	wt/wt	80	25	105	85.6	132	310	20.77	95507	3.032	0	0	3.16	7.9	27.8	88	25	28.4	18.2	4.9	3.7	18	116	16	A-/B	A-/B	A-/B	A-/B	A-/B	positive	negative	4.98003565824558	-2	5-9y	-1.2	13.3769322235434	mild	anemic
3106	M	8.277	3.7 kb (-a/aa)	wt/wt	53.876	16.962185	28.5	7.35	0.58	1.85	2.12	146	0.0031	0	0	4.72	10.9	35.2	74.6	23.1	31	13.9	13.5	3.8	18	113	15.5	A-/B	A-/B	A-/B	A-/B	A-/B	positive	negative	2.1646502159343	-2	5-9y	-2.14	14.0966403007283	moderate	anemic
3107	F	8.616	3.7 kb (-a/aa)	wt/wt	54.598	12.011805	17.34	18.82	0.42	8.44	2.12	538	0.0109	0	0	4.97	12	38	76.5	24.1	31.6	12.7	7.9	4.2	23	123	17	A-/B	A-/B	A-/B	A-/B	A-/B	positive	negative	2.73086299204649	-2	5-9y	-1.07	15.2025910503007	mild	non-anemic
3111	F	8.658	3.7 kb (-a/aa)	wt/wt	41.648	1.2645	20.07	19.44	0.42	15.62	2.12	4239	0.1002	0	0	4.18	10.3	32.9	78.7	24.6	31.3	14.3	8	3.6	18	114	16	A-/B	A-/B	A-/B	A-/B	A-/B	positive	negative	3.62727366165809	-2	5-9y	-1.68	13.8504155124654	mild	anemic
3122	M	6.671	3.7 kb (-a/aa)	wt/wt	35.199	3.00783	73.01	11.57	0.42	0.8	2.12	8	2e-04	1	0	4.49	11.4	35.3	78.6	25.4	32.3	13.2	6.8	4.1	19	112	16	A-/B	A-/B	A-/B	A-/B	A-/B	negative	negative	-1	-2	5-9y	-1.01	15.1466836734694	mild	anemic
3133	F	6.863	3.7 kb (-a/aa)	wt/wt	37.394	3.496155	86.02	13.16	2.23	25.22	2.12	3257	0.0947	0	0	3.39	10.3	32.4	95.6	30.4	31.8	13.5	0.9	4.2	21	116	16	A-/B	A-/B	A-/B	A-/B	A-/B	positive	negative	3.51283109254752	-2	5-9y	-1.1	15.6064209274673	mild	anemic
3137	F	8.11	3.7 kb (-a/aa)	wt/wt	54.629	4.9945	126.91	66.3	7.83	55.53	2.45	24934	0.6888	0	0	3.65	9.2	30.8	84.4	25.2	29.9	16.1	5.1	3.2	20	119.5	16.5	A-/B	A-/B	A-/B	A-/B	A-/B	positive	negative	4.39679369691421	-2	5-9y	-1.18	14.0053570490713	mild	anemic
3140	M	9.666	3.7 kb (-a/aa)	wt/wt	80	3.64727	41.37	28.64	6.69	39.58	2.12	6040	0.1438	0	0	4.18	8.6	29.6	70.8	20.6	29.1	19.3	29.1	2.7	19	114	18	A-/B	A-/B	A-/B	A-/B	A-/B	positive	negative	3.7810441288676	-2	5-9y	-0.85	14.6198830409357	normal	anemic
3150	F	9.422	3.7 kb (-a/aa)	wt/wt	49.997	0.93659	10.37	23.36	1.16	15.12	2.12	144	0.0028	0	0	5.08	11.1	36.1	71.1	21.9	30.7	17.2	26.1	3.5	42	155	22	A-/B	A-/B	A-/B	A-/B	A-/B	positive	negative	2.15866398081399	-2	5-9y	0.81	17.4817898022893	normal	anemic
3152	F	5.942	3.7 kb (-a/aa)	wt/wt	37.66	4.667315	13.2	15.58	0.95	1.19	2.12	4	1e-04	0	0	4.87	11.8	38.2	78.4	24.2	30.9	14	8.5	4.4	17	109	14.9	A-/B	A-/B	A-/B	A-/B	A-/B	negative	negative	-1	-2	5-9y	-1.61	14.3085598855315	mild	non-anemic
3156	F	6.485	3.7 kb (-a/aa)	wt/wt	42.132	15.38058	75.26	24.43	0.89	6.44	2.12	383	0.009	0	0	4.25	10.7	35.6	83.8	25.2	30.1	14.8	4.5	3.6	16	110	15	A-/B	A-/B	A-/B	A-/B	A-/B	positive	negative	2.58331215198308	-2	5-9y	-1.69	13.2231404958678	mild	anemic
3159	F	9.622	3.7 kb (-a/aa)	wt/wt	44.054	7.67754	39.75	36.53	3.08	16.35	2.12	985	0.0216	73	16	4.62	12.1	39.2	84.8	26.2	30.9	13.8	3.1	3.7	21.8	124	18	A-/B	A-/B	A-/B	A-/B	A-/B	positive	positive	2.99348031907	1.86338234844079	5-9y	-0.9	14.1779396462019	normal	non-anemic
3162	M	10.17	3.7 kb (-a/aa)	wt/wt	47.538	4.22889	12.19	27.14	0.52	13.59	2.12	245	0.0052	0	0	4.79	10.4	35.8	74.7	21.7	29.1	14.6	13.9	3.9	29.4	138	18	A-/B	A-/B	A-/B	A-/B	A-/B	positive	negative	2.38934331125208	-2	10-14y	-1.06	15.4379332073094	mild	anemic
3164	F	8.214	3.7 kb (-a/aa)	wt/wt	38.87	10.84734	31.25	21.39	3.67	6.95	2.12	280	0.0077	0	0	3.62	9.5	30.2	83.4	26.2	31.5	14.1	3.9	3.2	21	121	16.5	A-/B	A-/B	A-/B	A-/B	A-/B	positive	negative	2.44731310882357	-2	5-9y	-1.22	14.3432825626665	mild	anemic
3165	F	9.723	3.7 kb (-a/aa)	wt/wt	31.533	5	76.53	21.07	1.54	6.74	2.12	61	0.0013	0	0	4.83	12.2	37.3	77.2	25.3	32.7	13	8.4	4.3	21	120	19	A-/B	A-/B	A-/B	A-/B	A-/B	positive	negative	1.78604121024255	-2	5-9y	-0.46	14.5833333333333	normal	non-anemic
3170	M	5.762	3.7 kb (-a/aa)	wt/wt	31.241	21.2155	31.37	30.84	2.43	17.78	2.12	2316	0.0496	139	30	4.66	10.3	32.7	70.2	22.1	31.5	15.2	25.9	3.2	20	115	18	A-/B	A-/B	A-/B	A-/B	A-/B	positive	positive	3.36475730657121	2.14304604333759	5-9y	0.69	15.1228733459357	normal	anemic
3175	F	6.504	3.7 kb (-a/aa)	wt/wt	32.595	13.81536	10.67	28.56	9.96	88.58	2.12	750	0.0167	0	0	4.49	11.9	36	80.2	26.5	33.1	13.4	6	3.9	13	96	15.8	A-/B	A-/B	A-/B	A-/B	A-/B	positive	negative	2.87511916546257	-2	5-9y	-1.13	14.1059027777778	mild	non-anemic
3176	M	6.386	3.7 kb (-a/aa)	wt/wt	33.686	18.88638	95.15	17.21	0.42	0.65	2.12	3	0	0	0	5.26	12.7	40.7	77.4	24.1	31.2	13.4	9.1	4.6	19	114	16	A-/B	A-/B	A-/B	A-/B	A-/B	negative	negative	-1	-2	5-9y	-0.88	14.6198830409357	normal	non-anemic
3184	M	8.266	3.7 kb (-a/aa)	wt/wt	37.661	25	59.2	26.5	0.42	10.32	2.12	5688	0.1287	0	0	4.37	11.2	35.6	81.5	25.6	31.5	14.8	6	3.7	31.2	121	15.6	A-/B	A-/B	A-/B	A-/B	A-/B	positive	negative	3.75496722293029	-2	5-9y	-2.05	21.3100198073902	moderate	anemic
3185	F	6.537	3.7 kb (-a/aa)	wt/wt	36.06	12.29225	40.34	21.41	0.84	0.61	2.12	0	0	0	0	4.34	12.6	38.5	88.7	29	32.7	12.6	1.4	3.4	26.2	106	14.5	A-/B	A-/B	A-/B	A-/B	A-/B	negative	negative	-1	-2	5-9y	-2.08	23.3179067283731	moderate	non-anemic
3186	M	7.43	3.7 kb (-a/aa)	wt/wt	32.073	2.7505	15.94	24.77	2.7	1.33	2.12	2	1e-04	2	0	4.54	12	35.4	78	26.4	33.9	13.8	7.9	4	29.5	121	16.5	A-/B	A-/B	A-/B	A-/B	A-/B	negative	positive	-1	0.303196057420489	5-9y	-0.97	20.1488969332696	normal	non-anemic
3194	F	9.742	3.7 kb (-a/aa)	wt/wt	54.007	7.85708	7.8	5.35	0.43	9.32	2.12	610	0.0131	0	0	4.74	10.7	34.6	73	22.6	30.9	14.5	17.3	3.7	36	125	15	A-/B	A-/B	A-/B	A-/B	A-/B	positive	negative	2.78540102499239	-2	5-9y	-2.76	23.04	moderate	anemic
3996	M	7.652	3.7 kb (-a/aa)	wt/wt	37.557	10.16487	64.87	42.36	1.87	18.14	2.12	NA	NA	NA	NA	3.92	9.3	30.9	78.8	23.7	30.1	14.6	8.4	3.3	19	117	15	A-/B	A-/B	A-/B	A-/B	A-/B	NA	NA	NA	NA	5-9y	-2.32	13.8797574695011	moderate	anemic
4003	F	14.477	3.7 kb (-a/aa)	wt/wt	NA	NA	NA	NA	NA	NA	NA	70	0.0015	0	0	4.78	12.3	40	83.7	25.7	30.8	12.5	2.7	4	46	163	22	A-/B	A-/B	A-/B	A-/B	A-/B	positive	negative	1.84571801796666	-2	10-14y	-0.97	17.3134103654635	normal	non-anemic
4009	F	11.496	3.7 kb (-a/aa)	wt/wt	NA	NA	NA	NA	NA	NA	NA	65	0.0013	0	0	4.79	12.6	40	83.5	26.3	31.5	13.9	3.8	4.1	34	146	20	A-/B	A-/B	A-/B	A-/B	A-/B	positive	negative	1.81358098856819	-2	10-14y	-0.71	15.9504597485457	normal	non-anemic
4012	F	14.153	3.7 kb (-a/aa)	wt/wt	NA	NA	NA	NA	NA	NA	NA	3925	0.0904	0	0	4.42	11.9	37.1	83.9	26.9	32.1	14.7	4.1	3.7	39	154	21	A-/B	A-/B	A-/B	A-/B	A-/B	positive	negative	3.59385072576789	-2	10-14y	-1.31	16.4445943666723	mild	anemic
4017	M	12.501	3.7 kb (-a/aa)	wt/wt	NA	NA	NA	NA	NA	NA	NA	342	0.007	0	0	4.93	13.1	39.1	79.3	26.6	33.5	12.8	5.2	4.5	28	138	17	A-/B	A-/B	A-/B	A-/B	A-/B	positive	negative	2.53415307418506	-2	10-14y	-2.92	14.7027935307708	moderate	non-anemic
4023	F	14.515	3.7 kb (-a/aa)	wt/wt	29.797	5.149035	11.71	20.89	1.45	10.75	2.12	NA	NA	NA	NA	4.74	11.4	35.9	75.7	24.1	31.8	13.3	10.1	4.2	31.7	141	20	A-/B	A-/B	A-/B	A-/B	A-/B	NA	NA	NA	NA	10-14y	-1.94	15.9448719883306	mild	anemic
4045	F	14.537	3.7 kb (-a/aa)	wt/wt	22.305	10.156675	7.91	16.94	0.5	6.98	2.12	14	3e-04	0	0	4.41	11.9	37.1	84.1	27	32.1	13.1	2.7	3.6	54.2	164	26	A-/B	A-/B	A-/B	A-/B	A-/B	negative	negative	-1	-2	10-14y	0.41	20.1516954193932	normal	anemic
4047	M	12.534	3.7 kb (-a/aa)	wt/wt	35.356	21.38425	35.16	16.59	2.08	2.6	2.12	47	9e-04	0	0	5.12	12.7	39.2	76.6	24.8	32.4	13.4	9.8	4.5	37.2	151	20	A-/B	A-/B	A-/B	A-/B	A-/B	positive	negative	1.6730209071289	-2	10-14y	-1.13	16.3150739002675	mild	non-anemic
4057	M	14.553	3.7 kb (-a/aa)	wt/wt	34.638	54.9475	52.18	54.55	2.81	72.96	2.12	2438	0.0373	0	0	6.54	14.5	45.7	69.9	22.2	31.7	15.2	25.4	4.2	47.2	145	25	A-/B	A-/B	A-/B	A-/B	A-/B	positive	negative	3.38705151447249	-2	10-14y	-0.13	22.4494649227111	normal	non-anemic
4058	F	13.584	3.7 kb (-a/aa)	wt/wt	32.184	2.16072	33.89	26.91	3.32	5.24	2.12	21	4e-04	0	0	4.62	11.9	37.3	80.7	25.8	31.9	12.6	4.4	4.1	49.3	158.5	24	A-/B	A-/B	A-/B	A-/B	A-/B	positive	negative	1.32428245529769	-2	10-14y	0.04	19.6240384519699	normal	anemic
4060	F	12.553	3.7 kb (-a/aa)	wt/wt	36.799	12.1092	47.55	22.27	1.93	7.58	2.12	74	0.0017	0	0	4.25	12.2	36.3	85.4	28.7	33.6	13.2	2.4	3.6	39.7	149.5	23	A-/B	A-/B	A-/B	A-/B	A-/B	positive	negative	1.86981820797933	-2	10-14y	0.03	17.7626648471494	normal	non-anemic
4076	F	14.537	3.7 kb (-a/aa)	wt/wt	49.081	4.63475	13.63	18.33	0.5	8.76	2.12	280	0.0067	0	0	4.15	10.8	34.6	83.4	26	31.2	12.8	3.1	3.5	35	143.4	20	A-/B	A-/B	A-/B	A-/B	A-/B	positive	negative	2.44731310882357	-2	10-14y	-1.95	17.0203991915797	mild	anemic
4081	F	11.575	3.7 kb (-a/aa)	wt/wt	33.323	7.836525	16.81	10.31	0.76	5.97	2.12	464	0.0086	0	0	5.38	12.7	40.7	75.7	23.6	31.2	14.3	11.7	4.5	29	141	19	A-/B	A-/B	A-/B	A-/B	A-/B	positive	negative	2.66661156841903	-2	10-14y	-1.19	14.5867914088829	mild	non-anemic
4082	M	11.74	3.7 kb (-a/aa)	wt/wt	30.685	28.56425	63.79	20.97	1.73	1	2.12	71	0.0015	0	0	4.83	11.2	36.9	76.4	23.2	30.4	13.9	11	4.2	NA	NA	NA	A-/B	A-/B	A-/B	A-/B	A-/B	positive	negative	1.85186960072977	-2	10-14y	NA	NA	NA	anemic
4089	M	10.589	3.7 kb (-a/aa)	wt/wt	45.404	2.412255	33.06	24.26	2.22	6.21	2.12	127	0.0026	0	0	4.79	12.2	37	77.2	25.5	33	13.7	9.2	4.2	34	143	22	A-/B	A-/B	A-/B	A-/B	A-/B	positive	negative	2.10414555055401	-2	10-14y	0.59	16.6267299134432	normal	non-anemic
4092	F	14.507	3.7 kb (-a/aa)	wt/wt	80	2.367645	7.8	17.83	0.81	8.57	2.12	0	0	0	0	4.61	11.7	36.7	79.6	25.4	31.9	14.5	6.8	4.1	44	155	23	A-/B	A-/B	A-/B	A-/B	A-/B	negative	negative	-1	-2	10-14y	-0.57	18.3142559833507	normal	anemic
4100	F	12.603	3.7 kb (-a/aa)	wt/wt	46.154	3.120355	9.02	21.69	0.72	8.65	2.12	883	0.0218	32	8	4.07	10.7	34.3	84.3	26.3	31.2	17.2	6.6	3.7	29	143	18	A-/B	A-/B	A-/B	A-/B	A-/B	positive	positive	2.94600988476576	1.50528567414413	10-14y	-2.21	14.181622573231	moderate	anemic
4112	M	13.411	3.7 kb (-a/aa)	wt/wt	43.482	2.50338	42.2	15.66	0.8	14.82	2.12	4073	0.0769	0	0	5.23	13.1	40.8	78	25	32.1	14.7	9.2	4.6	41	149	22	A-/B	A-/B	A-/B	A-/B	A-/B	positive	negative	3.60992507272166	-2	10-14y	-0.7	18.4676365929463	normal	non-anemic
4113	F	12.66	3.7 kb (-a/aa)	wt/wt	64.67	0.331025	27.52	15.83	0.57	4.09	2.12	10	2e-04	4	1	4.11	10.1	31.8	77.4	24.6	31.8	14.7	10.4	3.4	49	160	23	A-/B	A-/B	A-/B	A-/B	A-/B	negative	positive	-1	0.603144372620182	10-14y	-0.01	19.140625	normal	anemic
4114	M	10.252	3.7 kb (-a/aa)	wt/wt	56.582	11.46535	14.3	22.23	0.82	7.31	2.12	229	0.0048	0	0	4.64	11.9	34.8	75	25.6	34.2	13.9	12.4	4	29	109	19	A-/B	A-/B	A-/B	A-/B	A-/B	positive	negative	2.3600250891894	-2	10-14y	-0.54	24.4087198047302	normal	non-anemic
4117	M	12.66	3.7 kb (-a/aa)	wt/wt	50.737	14.24625	75.17	15.46	1.43	14.62	2.12	100	0.0023	0	0	4.38	11.5	37.4	85.4	26.3	30.7	13	2.6	3.7	31	144	19.5	A-/B	A-/B	A-/B	A-/B	A-/B	positive	negative	2.00043407747932	-2	10-14y	-1.45	14.9498456790123	mild	anemic
4122	M	11.66	3.7 kb (-a/aa)	wt/wt	33.249	3.897375	27.19	12.93	0.46	4.42	2.12	465	0.0096	0	0	5.12	12.4	40.2	78.5	24.2	30.8	14.2	7.8	4.5	30	141	18.5	A-/B	A-/B	A-/B	A-/B	A-/B	positive	negative	2.66754633951152	-2	10-14y	-1.46	15.0897842160857	mild	non-anemic
4130	F	13.663	3.7 kb (-a/aa)	wt/wt	19.303	13.19825	18.12	10.37	0.67	9.78	2.12	454	0.0107	0	0	4.29	10.9	34.8	81.1	25.4	31.3	13.7	4.8	3.8	42	154	22	A-/B	A-/B	A-/B	A-/B	A-/B	positive	negative	2.65715150190097	-2	10-14y	-0.71	17.7095631641086	normal	anemic
4131	M	14.663	3.7 kb (-a/aa)	wt/wt	29.016	11.450565	23.48	36.85	1.55	17.54	2.12	488	0.0114	0	0	4.34	11.1	35.6	82	25.6	31.2	13.8	4.3	3.7	32	141.5	18	A-/B	A-/B	A-/B	A-/B	A-/B	positive	negative	2.68850880765652	-2	10-14y	-3.55	15.9822197804942	severe	anemic
4133	M	11.463	3.7 kb (-a/aa)	wt/wt	37.676	25	69.53	16.11	1.63	25.35	2.12	580	0.0149	0	0	4.01	10.7	34.5	86	26.7	31	12.4	1.6	3.3	29	132	20	A-/B	A-/B	A-/B	A-/B	A-/B	positive	negative	2.7635028654676	-2	10-14y	-0.58	16.643709825528	normal	anemic
4135	F	14.663	3.7 kb (-a/aa)	wt/wt	35.932	3.496155	17.12	24.63	0.99	11.69	2.12	816	0.0166	0	0	4.99	12	39.1	78.4	24	30.7	14.4	8.5	4.2	39	156	16	A-/B	A-/B	A-/B	A-/B	A-/B	positive	negative	2.91174337785593	-2	10-14y	-4.43	16.025641025641	severe	non-anemic
4139	M	13.129	3.7 kb (-a/aa)	wt/wt	24.466	33.09425	38.4	31.96	1.43	32.96	2.12	8336	0.1921	0	0	4.37	11.5	36.4	83.3	26.3	31.6	13	3.1	3.6	28	135	19	A-/B	A-/B	A-/B	A-/B	A-/B	positive	negative	3.92096291579083	-2	10-14y	-2	15.363511659808	mild	anemic
4165	F	11.74	3.7 kb (-a/aa)	wt/wt	46.038	5.710365	15.75	33.63	32.31	9.95	2.12	0	0	2	0	4.52	11.3	37.2	82.3	25	30.4	15.1	5.9	3.7	35	148	19.5	A-/B	A-/B	A-/B	A-/B	A-/B	negative	positive	-1	0.303196057420489	10-14y	-1.03	15.9788166544923	mild	anemic
4170	F	14.181	3.7 kb (-a/aa)	wt/wt	29.819	16.982	94.47	14.27	3.07	0.93	2.12	5	1e-04	2	0	4.2	11.7	36.2	86.2	27.9	32.3	13.5	2	3.5	47	157	24	A-/B	A-/B	A-/B	A-/B	A-/B	negative	positive	-1	0.303196057420489	10-14y	-0.13	19.0677106576332	normal	anemic
4177	M	11.244	3.7 kb (-a/aa)	wt/wt	35.624	25.514	24.26	34.47	2.08	4.51	2.12	0	0	5	1	4.91	13.2	41.7	84.9	26.9	31.7	14.2	3	4.2	30	140	18.5	A-/B	A-/B	A-/B	A-/B	A-/B	negative	positive	-1	0.699837725867246	10-14y	-1.25	15.3061224489796	mild	non-anemic
4183	F	10.74	3.7 kb (-a/aa)	wt/wt	39.79	16.43447	29.48	28.34	17.82	23.49	2.5	212	0.0047	0	0	4.53	11.1	34.3	75.7	24.5	32.4	15.2	13.2	3.7	41.7	136	17	A-/B	A-/B	A-/B	A-/B	A-/B	positive	negative	2.32654066851656	-2	10-14y	-1.89	22.5454152249135	mild	anemic
4190	F	12.745	3.7 kb (-a/aa)	wt/wt	49.436	14.341565	96.41	9.42	0.85	16.46	2.12	44	0.001	0	0	4.69	11.3	37.3	79.5	24.1	30.3	13.2	5.6	4.2	24.5	140	18	A-/B	A-/B	A-/B	A-/B	A-/B	positive	negative	1.64443858946784	-2	10-14y	-2.29	12.5	moderate	anemic
5004	M	20.482	3.7 kb (-a/aa)	wt/wt	NA	NA	NA	NA	NA	NA	NA	5	1e-04	1	0	4.89	13.6	40.8	83.4	27.8	33.3	13.6	3.6	4.2	67.3	181	26	A-/B	A-/B	A-/B	A-/B	A-/B	negative	negative	-1	-2	15+y	NA	20.542718476237	normal	non-anemic
5011	F	26.512	3.7 kb (-a/aa)	wt/wt	NA	NA	NA	NA	NA	NA	NA	2	1e-04	0	0	3.51	10.1	31.6	90	28.8	32	12.5	0.7	3.1	61	155	28	A-/B	A-/B	A-/B	A-/B	A-/B	negative	negative	-1	-2	15+y	NA	25.3902185223725	normal	anemic
5030	F	78.578	3.7 kb (-a/aa)	wt/wt	37.755	6.762375	76.21	61.58	0.42	13.12	21.9	2	1e-04	0	0	3.02	9.6	30.4	100.7	31.8	31.6	13.9	0.8	6	31	150	17	A-/B	A-/B	A-/B	A-/B	A-/B	negative	negative	-1	-2	15+y	NA	13.7777777777778	severe	anemic
5031	M	90.586	3.7 kb (-a/aa)	wt/wt	19.523	29.34525	164.62	22.39	1.92	1.61	2.12	10	2e-04	0	0	4.58	13.4	41	89.5	29.3	32.7	15.4	2.5	3.8	41.3	163	21	A-/B	A-/B	A-/B	A-/B	A-/B	negative	negative	-1	-2	15+y	NA	15.5444314802966	severe	non-anemic
5033	M	70.575	3.7 kb (-a/aa)	wt/wt	31.096	12.4705	95.06	5.25	0.58	0.2	2.12	5	1e-04	0	0	5.64	14	45.8	81.2	24.8	30.6	14.9	6.7	4.8	78	177	30	A-/B	A-/B	A-/B	A-/B	A-/B	negative	negative	-1	-2	15+y	NA	24.8970602317342	normal	non-anemic
5037	M	17.542	3.7 kb (-a/aa)	wt/wt	23.544	1.2741	25.22	18.16	0.52	0.2	2.12	3	1e-04	0	0	5.27	13.6	41.7	79.1	25.8	32.6	13	6.3	4.5	66	172	26	A-/B	A-/B	A-/B	A-/B	A-/B	negative	negative	-1	-2	15+y	-0.94	22.3093564088697	normal	non-anemic
5047	F	39.573	3.7 kb (-a/aa)	wt/wt	32.14	1.85262	20.13	15.88	0.42	0.58	2.12	5	1e-04	0	0	4.53	12.8	41.1	90.7	28.3	31.1	14.4	3.1	3.5	50.3	164	26	A-/B	A-/B	A-/B	A-/B	A-/B	negative	negative	-1	-2	15+y	NA	18.7016656751933	normal	non-anemic
5049	M	30.567	3.7 kb (-a/aa)	wt/wt	29.467	17.70794	48.05	15.55	1.88	4.09	2.12	80	0.0016	0	0	5.2	14.3	43.5	83.7	27.5	32.9	12.8	2.5	4.4	61.5	169.5	26	A-/B	A-/B	A-/B	A-/B	A-/B	positive	negative	1.90363251608424	-2	15+y	NA	21.4060093455504	normal	non-anemic
5064	F	18.581	3.7 kb (-a/aa)	wt/wt	37.349	10.429605	27.27	6.69	0.61	0.84	2.12	2	0	1	0	5.06	13.6	43.2	85.4	26.9	31.5	13.2	3	4.2	43	153	25	A-/B	A-/B	A-/B	A-/B	A-/B	negative	negative	-1	-2	15+y	-0.39	18.3690033747704	normal	non-anemic
5076	M	55.622	3.7 kb (-a/aa)	wt/wt	29.367	3.485475	70.07	15.12	1.07	1.74	2.12	3	1e-04	0	0	5.1	14.7	44.6	87.5	28.8	33	13.1	1.6	4	64	174	29	A-/B	A-/B	A-/B	A-/B	A-/B	negative	negative	-1	-2	15+y	NA	21.1388558594266	normal	non-anemic
5081	F	48.397	3.7 kb (-a/aa)	wt/wt	24.172	8.25582	31.53	7.68	1.09	2.01	2.12	0	0	1	0	4.19	11.8	37.3	89	28.2	31.6	13.6	1.6	3.4	49	149	26	A-/B	A-/B	A-/B	A-/B	A-/B	negative	negative	-1	-2	15+y	NA	22.0710778793748	normal	anemic
5086	F	23.627	3.7 kb (-a/aa)	wt/wt	29.869	3.02988	94.32	10.69	0.73	36.44	2.12	550	0.0143	0	0	3.9	10.5	32.3	82.8	26.9	32.5	14.6	4.2	3.4	55.8	169	25	A-/B	A-/B	A-/B	A-/B	A-/B	positive	negative	2.74044164494977	-2	15+y	NA	19.5371310528343	normal	anemic
5097	M	35.677	3.7 kb (-a/aa)	wt/wt	37.408	16.67575	54.95	14.83	0.88	4.02	2.12	146	0.003	0	0	4.81	14.1	42.9	89.2	29.3	32.9	12.9	1.7	3.9	60	181	26	A-/B	A-/B	A-/B	A-/B	A-/B	positive	negative	2.1646502159343	-2	15+y	NA	18.3144592655902	mild	non-anemic
5098	F	16.663	3.7 kb (-a/aa)	wt/wt	24.256	14.75922	50.08	24.57	1.35	60.34	2.12	6162	0.1354	0	0	4.42	12.6	38.7	87.6	28.5	32.6	13.2	1.8	3.5	43	152	24	A-/B	A-/B	A-/B	A-/B	A-/B	positive	negative	3.78972874187053	-2	15+y	-0.6	18.6114958448753	normal	non-anemic
5101	F	37.679	3.7 kb (-a/aa)	wt/wt	26.756	2.974695	10.56	7.24	0.42	1.74	2.12	53	0.0011	0	0	4.66	12.6	39.9	85.6	27	31.6	13.2	2.2	3.7	53	160	26	A-/B	A-/B	A-/B	A-/B	A-/B	positive	negative	1.72509452108147	-2	15+y	NA	20.703125	normal	non-anemic
5102	M	31.674	3.7 kb (-a/aa)	wt/wt	20.989	27.802215	123.16	12.29	0.91	2.15	2.12	10	2e-04	0	0	4.93	14.4	44	89.2	29.2	32.7	12.8	1.2	3.8	58	166	29	A-/B	A-/B	A-/B	A-/B	A-/B	negative	negative	-1	-2	15+y	NA	21.0480476121353	normal	non-anemic
5105	M	34.863	3.7 kb (-a/aa)	wt/wt	29.314	39.19925	223.22	25.58	0.42	2.49	2.12	15	3e-04	4	1	6.09	15.2	47.6	78.2	25	31.9	13.5	8.1	5.4	69	184	28	A-/B	A-/B	A-/B	A-/B	A-/B	negative	positive	-1	0.603144372620182	15+y	NA	20.3804347826087	normal	non-anemic
5111	F	33.677	3.7 kb (-a/aa)	wt/wt	25.966	8.8025	9.03	28.49	2.43	45.12	2.12	520	0.0145	0	0	6.97	18.9	61.1	87.7	27.1	30.9	14.7	2.6	5.2	79	166	33	A-/B	A-/B	A-/B	A-/B	A-/B	positive	negative	2.71608685377483	-2	15+y	NA	28.6688924372188	normal	non-anemic
5113	M	30.425	3.7 kb (-a/aa)	wt/wt	28.728	10.647915	51.78	18.46	1.33	4.27	2.12	2	1e-04	0	0	5.85	17.7	54	92.3	30.3	32.8	11.7	0.7	4	57	175	28	A-/B	A-/B	A-/B	A-/B	A-/B	negative	negative	-1	-2	15+y	NA	18.6122448979592	normal	non-anemic
5115	F	30.677	3.7 kb (-a/aa)	wt/wt	23.571	6.090855	31.8	14.2	0.81	9.52	2.12	156	0.0035	32	7	4.43	12.5	38.1	86	28.2	32.8	13.1	2	3.7	56	167	26	A-/B	A-/B	A-/B	A-/B	A-/B	positive	positive	2.19340290306242	1.50528567414413	15+y	NA	20.0796012764889	normal	non-anemic
5116	M	23.674	3.7 kb (-a/aa)	wt/wt	34.848	11.914245	37.46	23.8	1.56	2.65	3.19	2	1e-04	0	0	4.46	11.8	37.4	83.9	26.5	31.6	12.6	2.6	3.8	68	182	28	A-/B	A-/B	A-/B	A-/B	A-/B	negative	negative	-1	-2	15+y	NA	20.5289216278227	normal	anemic
5117	M	21.674	3.7 kb (-a/aa)	wt/wt	80	9.990915	10.85	5.47	0.86	3.07	2.12	4	1e-04	0	0	4.97	13.5	43.2	86.9	27.2	31.3	13.4	1.9	3.8	69	183	27	A-/B	A-/B	A-/B	A-/B	A-/B	negative	negative	-1	-2	15+y	NA	20.6037803457852	normal	non-anemic
5131	F	44.723	3.7 kb (-a/aa)	wt/wt	20.56	8.69826	22.81	9.1	1	2.88	2.12	5	1e-04	0	0	4.37	11.2	36.9	84.4	25.6	30.4	14.5	4	3.7	68	173	32	A-/B	A-/B	A-/B	A-/B	A-/B	negative	negative	-1	-2	15+y	NA	22.7204383708109	normal	anemic
5135	M	15.762	3.7 kb (-a/aa)	wt/wt	39.562	25	39.38	18.53	0.85	3.7	2.12	54	0.0011	0	0	5.18	13.5	41.3	79.7	26.1	32.7	13.6	6.2	4.6	53	163.5	24	A-/B	A-/B	A-/B	A-/B	A-/B	positive	negative	1.73319726510657	-2	15+y	-1.06	19.8262398413901	mild	non-anemic
5137	F	45.748	3.7 kb (-a/aa)	wt/wt	24.563	8.56206	56.93	15.56	1.73	0.31	2.12	3	1e-04	0	0	4.37	11.9	37.3	85.4	27.2	31.9	12.7	2.3	3.8	51	165	26	A-/B	A-/B	A-/B	A-/B	A-/B	negative	negative	-1	-2	15+y	NA	18.732782369146	normal	anemic
5138	M	76.767	3.7 kb (-a/aa)	wt/wt	19.012	42.739	75.54	17.96	0.83	6.73	2.12	387	0.0073	0	0	5.23	14.6	44.8	85.7	27.9	32.6	13.1	2.3	4.1	47	160	25	A-/B	A-/B	A-/B	A-/B	A-/B	positive	negative	2.58782317131896	-2	15+y	NA	18.359375	mild	non-anemic
5140	F	51.751	3.7 kb (-a/aa)	wt/wt	36.666	2.195055	45.11	22.04	0.42	4.07	2.12	236	0.0055	0	0	4.23	11.9	36	85.1	28.1	33.1	15.3	5.5	3.5	55	171	27	A-/B	A-/B	A-/B	A-/B	A-/B	positive	negative	2.37309598707873	-2	15+y	NA	18.8092062514962	normal	anemic
5141	F	59.756	3.7 kb (-a/aa)	wt/wt	39.233	39.66675	72.91	28.97	0.96	1	2.12	3	1e-04	0	0	3.71	10.3	32.3	87.1	27.8	31.9	14.9	3.7	3.1	49.5	168	25	A-/B	A-/B	A-/B	A-/B	A-/B	negative	negative	-1	-2	15+y	NA	17.5382653061225	mild	anemic
5142	F	23.54	3.7 kb (-a/aa)	wt/wt	49.111	5.90125	7.95	4.2	0.5	5.69	2.12	163	0.0037	0	0	4.34	11.3	35.6	82	26	31.7	13	3.9	3.8	49	159.5	25.5	A-/B	A-/B	A-/B	A-/B	A-/B	positive	negative	2.21245396104028	-2	15+y	NA	19.2608170124114	normal	anemic
5148	F	77.773	3.7 kb (-a/aa)	wt/wt	21.87	28.56425	78.66	26.56	0.96	1.4	2.12	4	1e-04	0	0	4.25	12.9	38.6	90.8	30.4	33.4	12.4	0.7	3.3	56	166.5	29	A-/B	A-/B	A-/B	A-/B	A-/B	negative	negative	-1	-2	15+y	NA	20.2003805607409	normal	non-anemic
5151	F	58.762	3.7 kb (-a/aa)	wt/wt	25.345	14.20833	55.46	20.46	2.46	12.5	2.12	2	0	0	0	4.81	12.8	37.5	78	26.6	34.1	14.6	9.5	4.1	48	157	27	A-/B	A-/B	A-/B	A-/B	A-/B	negative	negative	-1	-2	15+y	NA	19.4734066290722	normal	non-anemic
5158	F	62.775	3.7 kb (-a/aa)	wt/wt	29.94	122.54375	66.46	24.83	0.86	10.61	4.76	2	1e-04	0	0	3.71	10.7	34.7	93.5	28.8	30.8	13.2	0.9	3.9	53	160	27.5	A-/B	A-/B	A-/B	A-/B	A-/B	negative	negative	-1	-2	15+y	NA	20.703125	normal	anemic
5160	F	32.786	3.7 kb (-a/aa)	wt/wt	46.266	16.2455	46.81	11.74	3.63	22.22	2.12	5	1e-04	0	0	5.4	13.4	43	79.6	24.8	31.2	13.2	6	4.7	62.1	159	26	A-/B	A-/B	A-/B	A-/B	A-/B	negative	negative	-1	-2	15+y	NA	24.563901744393	normal	non-anemic
5175	M	63.786	3.7 kb (-a/aa)	wt/wt	28.432	21.221805	184.86	2.45	0.77	5.77	18.03	2	1e-04	0	0	3.67	11	32.6	88.8	30	33.7	17.2	5.3	5	72	174	28	A-/B	A-/B	A-/B	A-/B	A-/B	negative	negative	-1	-2	15+y	NA	23.7812128418549	normal	anemic
5180	F	35.778	3.7 kb (-a/aa)	wt/wt	31.16	3.335115	31.71	20.06	2.21	30.45	2.12	86	0.0021	0	0	4.18	11.3	36.7	87.8	27	30.8	13.9	2.1	3.4	63	160	33	A-/B	A-/B	A-/B	A-/B	A-/B	positive	negative	1.93500315145365	-2	15+y	NA	24.609375	normal	anemic
5187	F	44.8	3.7 kb (-a/aa)	wt/wt	43.782	1.97605	9.03	6.69	1.12	2.65	2.12	3	1e-04	0	0	4.36	10.9	34.7	79.6	25	31.4	13.3	5.7	3.9	47	159	24	A-/B	A-/B	A-/B	A-/B	A-/B	negative	negative	-1	-2	15+y	NA	18.5910367469641	normal	anemic
5197	F	47.808	3.7 kb (-a/aa)	wt/wt	20.526	17.68341	34.21	10.95	0.42	2.37	2.12	24	6e-04	0	0	4.17	11.9	37.3	89.4	28.5	31.9	12.7	1.5	3.3	49	165	24	A-/B	A-/B	A-/B	A-/B	A-/B	positive	negative	1.38201704257487	-2	15+y	NA	17.9981634527089	mild	anemic
5200	F	41.805	3.7 kb (-a/aa)	wt/wt	25.741	8.91366	125.73	16.83	0.96	2.63	6.69	9	3e-04	3	1	3.72	10.1	32.1	86.3	27.2	31.5	13.6	2	3.3	44	162	14.6	A-/B	A-/B	A-/B	A-/B	A-/B	negative	positive	-1	0.478566495593843	15+y	NA	16.765736930346	moderate	anemic
1007	M	1.693	(aa/aa)	wt/HbC	NA	NA	NA	NA	NA	NA	NA	19	4e-04	0	0	4.34	10.3	30.2	69.6	23.7	34.1	20	31.4	2.8	9	78	15	A/C	A/C_S	A/C	A/C	A(-)/C	negative	negative	-1	-2	<2y	0.04	14.792899408284	normal	anemic
1010	M	1.715	(aa/aa)	wt/HbC	NA	NA	NA	NA	NA	NA	NA	4	1e-04	0	0	4.96	8.3	27.9	56.3	16.7	29.7	27	67.9	0.8	10.5	75	15	A/C	A/C_S	A/C	A/C	A(-)/C	negative	negative	-1	-2	<2y	0.03	18.6666666666667	normal	anemic
1015	F	1.69	(aa/aa)	wt/HbC	NA	NA	NA	NA	NA	NA	NA	7	2e-04	0	0	4.24	9.3	27.3	64.4	21.9	34.1	25.9	45.9	1.7	7.5	70	14	A/C	A/C_S	A/C	A/C	A(-)/C	negative	negative	-1	-2	<2y	-0.53	15.3061224489796	normal	anemic
1098	M	2.093	(aa/aa)	wt/HbC	80	0.560355	12.3	25.45	1.62	14.49	2.12	15	4e-04	1	0	4.07	8.3	26.7	65.6	20.4	31.1	26.7	46.8	2	10	80	15	A/C	A/C_S	A/C	A/C	A(-)/C	negative	negative	-1	-2	2-4y	-0.19	15.625	normal	anemic
1119	M	2.142	(aa/aa)	wt/HbC	80	1.95	17.97	34.35	1.57	58.25	2.12	10067	0.2517	0	0	4.07	8.2	29	71.3	20.1	28.3	20.4	30	2.8	11	81	15.5	A/C	A/C_S	A/C	A/C	A(-)/C	positive	negative	4.00290438263071	-2	2-4y	0.21	16.765736930346	normal	anemic
1144	F	2.115	(aa/aa)	wt/HbC	51.07	3.051885	14.4	25.42	1.94	1.18	2.12	8	2e-04	1	0	4.83	12.1	34.7	71.8	25.1	34.9	15.2	21.2	3.6	11.9	70	15	A/C	A/C_S	A/C	A/C	A(-)/C	negative	negative	-1	-2	2-4y	0.01	24.2857142857143	normal	non-anemic
2002	F	3.277	(aa/aa)	wt/HbC	NA	NA	NA	NA	NA	NA	NA	4	1e-04	2	0	4.58	10	30.4	66.4	21.8	32.9	20.5	40.8	2.3	11.3	59	13.5	A/C	A/C_S	A/C	A/C	A(-)/C	negative	positive	-1	0.303196057420489	2-4y	-1.89	32.4619362252226	mild	anemic
2003	F	2.211	(aa/aa)	wt/HbC	NA	NA	NA	NA	NA	NA	NA	7487	0.1831	0	0	4.18	9.4	29.3	70.1	22.5	32.1	18.8	31.2	3.1	10.7	85	14.5	A/C	A/C_S	A/C	A/C	A(-)/C	positive	negative	3.87431363373685	-2	2-4y	-0.48	14.8096885813149	normal	anemic
2014	F	4.485	(aa/aa)	wt/HbC	NA	NA	NA	NA	NA	NA	NA	5	1e-04	0	0	3.99	10.5	29.8	74.7	26.3	35.2	14.4	14.2	3.3	13	94	14	A/C	A/C_S	A/C	A/C	A(-)/C	negative	negative	-1	-2	2-4y	-1.86	14.7125396106836	mild	anemic
2032	F	2.778	(aa/aa)	wt/HbC	71.605	1.95	7.8	33.03	0.97	0.98	2.12	3	1e-04	0	0	5.1	9.5	29.4	57.6	18.6	32.3	21.5	67.3	0.8	12.5	89	17	A/C	A/C_S	A/C	A/C	A(-)/C	negative	negative	-1	-2	2-4y	1.1	15.7808357530615	normal	anemic
2046	M	3.83	(aa/aa)	wt/HbC	33.252	2.275155	126.09	19.54	0.42	5.5	2.12	0	0	0	0	4.28	10.8	31.9	74.5	25.2	33.9	15.2	15.6	3.4	14.3	97	15	A/C	A/C_S	A/C	A/C	A(-)/C	negative	negative	-1	-2	2-4y	-0.85	15.1982144755022	normal	anemic
2052	F	3.405	(aa/aa)	wt/HbC	54.336	1.893055	7.8	19.54	2.17	1.35	2.12	6	1e-04	0	0	5.32	11.2	33.6	63.2	21.1	33.3	17.4	48.4	1.8	12	91	15	A/C	A/C_S	A/C	A/C	A(-)/C	negative	negative	-1	-2	2-4y	-0.68	14.4910035019925	normal	non-anemic
2054	F	4.912	(aa/aa)	wt/HbC	48.471	8.013825	51.49	25.16	5.1	10.77	2.12	365	0.0076	0	0	4.71	11.7	33.6	71.3	24.8	34.8	14.9	24.6	4.1	13.4	96	16	A/C	A/C_S	A/C	A/C	A(-)/C	positive	negative	2.56241183294973	-2	2-4y	-0.53	14.5399305555556	normal	non-anemic
2056	F	2.825	(aa/aa)	wt/HbC	32.546	25	27.14	28.5	0.5	8.41	2.12	804	0.0179	0	0	4.48	10.8	32.1	71.7	24.1	33.6	14.9	21.6	3.4	11.2	84	16	A/C	A/C_S	A/C	A/C	A(-)/C	positive	negative	2.90531006211609	-2	2-4y	0.35	15.8730158730159	normal	anemic
2058	F	3.841	(aa/aa)	wt/HbC	31.425	9.6971	110.72	39.03	2.91	25.48	2.12	10980	0.3866	0	0	2.83	7.2	20.8	73.5	25.4	34.6	14	17.3	3.2	14	96.5	15.5	A/C	A/C_S	A/C	A/C	A(-)/C	positive	negative	4.04060629541921	-2	2-4y	-0.47	15.0339606432387	normal	anemic
2065	M	3.833	(aa/aa)	wt/HbC	35.603	19.136325	66.1	14.71	0.57	1.88	2.12	5	1e-04	1	0	4.32	11.5	32.2	74.5	26.6	35.7	15.2	16.3	3.6	14.8	96	16	A/C	A/C_S	A/C	A/C	A(-)/C	negative	negative	-1	-2	2-4y	-0.06	16.0590277777778	normal	non-anemic
2072	F	4.573	(aa/aa)	wt/HbC	60.279	2.08062	7.81	55.24	1.26	14.25	2.12	3244	0.0731	0	0	4.5	10.6	32	71.1	23.6	33.1	17.7	30.6	4.7	16	105	17	A/C	A/C_S	A/C	A/C	A(-)/C	positive	negative	3.51109423295553	-2	2-4y	0.26	14.5124716553288	normal	anemic
2074	M	3.329	(aa/aa)	wt/HbC	50.232	6.782	26.97	28.99	3.6	21.42	2.12	5	1e-04	0	0	5.15	10.5	32	62.1	20.4	32.8	17.9	54.6	1.6	13	88	18	A/C	A/C_S	A/C	A/C	A(-)/C	negative	negative	-1	-2	2-4y	1.54	16.7871900826446	normal	anemic
2082	M	4.49	(aa/aa)	wt/HbC	58.773	5.01275	23.85	23.24	0.42	3.46	2.12	6	1e-04	0	0	4.77	11.6	35	73.4	24.3	33.1	15.1	17.3	3.7	15.6	103	17	A/C	A/C_S	A/C	A/C	A(-)/C	negative	negative	-1	-2	2-4y	0.48	14.7044961824866	normal	non-anemic
2083	M	2.507	(aa/aa)	wt/HbC	52.27	7.9195	39.6	40.17	3.5	10.99	15.28	8269	0.2461	0	0	3.34	9.5	27.4	82	28.4	34.7	15.6	7.2	3.6	10.3	81	15	A/C	A/C_S	A/C	A/C	A(-)/C	positive	negative	3.91745824397775	-2	2-4y	-0.41	15.6988263984149	normal	anemic
2084	F	4.677	(aa/aa)	wt/HbC	44.467	7.4165	36.3	13.39	0.42	3.43	2.12	15	3e-04	0	0	4.51	11.1	33.3	73.8	24.6	33.3	12.8	12.7	3.6	14.5	101	15	A/C	A/C_S	A/C	A/C	A(-)/C	negative	negative	-1	-2	2-4y	-1.15	14.2142927164004	mild	non-anemic
2087	F	3.674	(aa/aa)	wt/HbC	67.815	1.602855	32.75	26.28	0.57	2.84	2.12	0	0	3	1	3.84	10	30.9	80.5	26	32.4	19.6	12.1	4.1	13	97	14.5	A/C	A/C_S	A/C	A/C	A(-)/C	negative	positive	-1	0.478566495593843	2-4y	-1.18	13.8165586140929	mild	anemic
2089	M	4.077	(aa/aa)	wt/HbC	67.221	1.173	9.81	14.63	0.42	1.7	2.12	9	2e-04	0	0	4.12	11.2	32.4	78.6	27.2	34.6	17.7	12.2	3.6	13	92	15	A/C	A/C_S	A/C	A/C	A(-)/C	negative	negative	-1	-2	2-4y	-0.91	15.359168241966	normal	non-anemic
2092	M	3.093	(aa/aa)	wt/HbC	51.735	17.56975	12.29	38.77	0.54	4.02	2.12	15	4e-04	1	0	4.07	10.4	30.9	75.9	25.6	33.7	16.6	15.3	3.4	12	87	16	A/C	A/C_S	A/C	A/C	A(-)/C	negative	negative	-1	-2	2-4y	0.17	15.85414189457	normal	anemic
2118	M	3.003	(aa/aa)	wt/HbC	80	6.857445	65.33	38.08	2.66	32.43	2.12	0	0	0	0	2.86	8.7	26.1	91.3	30.4	33.3	20.6	5.1	6.2	11	85	14	A/C	A/C_S	A/C	A/C	A(-)/C	negative	negative	-1	-2	2-4y	-1.49	15.2249134948097	mild	anemic
2122	M	3.978	(aa/aa)	wt/HbC	41.739	64.49325	34.62	24.56	3.53	7.74	2.12	6	1e-04	0	0	4.61	12.4	34.9	75.7	26.9	35.5	14.7	12.9	3.8	16	100	16.5	A/C	A/C_S	A/C	A/C	A(-)/C	negative	negative	-1	-2	2-4y	0.27	16	normal	non-anemic
2136	F	5.301	(aa/aa)	wt/HbC	41.121	5.64294	30.97	20.51	2.76	35.04	5.05	8	2e-04	1	0	3.61	9.9	29.3	81.2	27.4	33.8	17.1	8.3	3.3	16	101	16.5	A/C	A/C_S	A/C	A/C	A(-)/C	negative	negative	-1	-2	5-9y	-0.3	15.6847367905107	normal	anemic
2140	F	4.156	(aa/aa)	wt/HbC	29.228	34.476375	74.23	40.52	32.94	251	6.21	75955	1.644	0	0	4.65	11.2	32.6	70.1	24.1	34.4	14.6	24.3	3.1	16.6	100	17	A/C	A/C_S	A/C	A/C	A(-)/C	positive	negative	4.88055693985116	-2	2-4y	0.44	16.6	normal	non-anemic
2146	F	2.247	(aa/aa)	wt/HbC	51.971	1.95	50.37	29.44	2.31	21.68	6.89	9	2e-04	1	0	3.53	8.1	24.8	70.3	22.9	32.7	22.4	33.3	2.5	11.7	83	14.9	A/C	A/C_S	A/C	A/C	A(-)/C	negative	negative	-1	-2	2-4y	-0.17	16.9835970387574	normal	anemic
2151	F	3.079	(aa/aa)	wt/HbC	80	18.48329	58.79	71.02	16.74	127	14.46	20676	0.5528	0	0	3.76	7.4	23.4	62.2	19.7	31.6	24.5	53.8	1.3	11	78	15	A/C	A/C_S	A/C	A/C	A(-)/C	positive	negative	4.31546862396688	-2	2-4y	-0.54	18.0802103879027	normal	anemic
2152	M	4.721	(aa/aa)	wt/HbC	32.806	26.114175	24.73	23.8	8.48	54.97	2.12	15	3e-04	0	0	4.89	12.9	37.3	76.3	26.4	34.6	13.2	9.7	4.2	12.7	91	15.4	A/C	A/C_S	A/C	A/C	A(-)/C	negative	negative	-1	-2	2-4y	-0.75	15.3363120396087	normal	non-anemic
2159	F	4.441	(aa/aa)	wt/HbC	29.517	5.90775	30.83	15.69	0.42	1.97	2.12	1	0	0	0	4.22	10.6	30.8	73	25.1	34.4	14	15.9	3.2	18.2	104	16	A/C	A/C_S	A/C	A/C	A(-)/C	negative	negative	-1	-2	2-4y	-0.35	16.8269230769231	normal	anemic
2162	M	4.655	(aa/aa)	wt/HbC	61.424	25.57575	129.31	19.73	1.9	5.69	2.12	8	2e-04	0	0	4.26	10.9	34.9	81.9	25.6	31.2	14	5.1	3.5	12.6	96	15	A/C	A/C_S	A/C	A/C	A(-)/C	negative	negative	-1	-2	2-4y	-1.06	13.671875	mild	anemic
2194	M	2.584	(aa/aa)	wt/HbC	40.306	6.0618	15.21	21.07	1.35	2.03	2.12	3	1e-04	0	0	4.35	11.2	33.2	76.3	25.7	33.7	13.9	10.7	3.6	11.6	80	15.5	A/C	A/C_S	A/C	A/C	A(-)/C	negative	negative	-1	-2	2-4y	-0.03	18.125	normal	non-anemic
3008	M	8.715	(aa/aa)	wt/HbC	NA	NA	NA	NA	NA	NA	NA	2644	0.0575	387	84	4.61	11.9	34.4	74.6	25.8	34.6	14.1	13.2	3.8	19.1	118	15	A/C	A/C_S	A/C	A/C	A(-)/C	positive	positive	3.42227787616418	2.58772218695356	5-9y	-2.81	13.7173226084459	moderate	non-anemic
3020	F	6.044	(aa/aa)	wt/HbC	34.546	15.070635	15.85	25.74	6.1	5.17	2.12	7	1e-04	4	1	4.98	11.8	35.1	70.5	23.7	33.6	14.7	23.5	3.5	20.1	118	16	A/C	A/C_S	A/C	A/C	A(-)/C	negative	positive	-1	0.603144372620182	5-9y	-0.86	14.4355070382074	normal	non-anemic
3025	M	7.405	(aa/aa)	wt/HbC	39.11	5.10918	22.89	38.4	1.4	1.16	2.12	NA	NA	NA	NA	5.01	13.3	36.7	73.3	26.5	36.2	13.4	15.5	4.2	20.1	114	17	A/C	A/C_S	A/C	A/C	A(-)/C	NA	NA	NA	NA	5-9y	-0.61	15.466297322253	normal	non-anemic
3030	F	9.521	(aa/aa)	wt/HbC	40.906	6.37038	39.25	21.05	0.56	5.31	2.12	260	0.0057	0	0	4.51	11.4	33.2	73.6	25.3	34.3	14.6	16.6	3.5	19.9	119	15	A/C	A/C_S	A/C	A/C	A(-)/C	positive	negative	2.41514035219587	-2	5-9y	-2.67	14.0526798954876	moderate	anemic
3038	M	5.619	(aa/aa)	wt/HbC	32.497	12.11125	20.22	26.07	0.48	14.97	2.12	41	9e-04	0	0	4.59	11.9	33.5	73	25.9	35.5	14.8	18.3	3.5	18.5	113	16	A/C	A/C_S	A/C	A/C	A(-)/C	positive	negative	1.61384182187607	-2	5-9y	-0.56	14.4882136424152	normal	non-anemic
3043	M	9.534	(aa/aa)	wt/HbC	27.135	6.2595	41.96	37.76	5.55	15.99	2.12	953	0.0208	63	14	4.62	11.4	33.5	72.5	24.7	34	14.3	18	3.4	17	110	15	A/C	A/C_S	A/C	A/C	A(-)/C	positive	positive	2.97913846954681	1.79940947961513	5-9y	-3.14	14.0495867768595	severe	anemic
3053	F	8.548	(aa/aa)	wt/HbC	29.094	27.4475	75.94	30.84	3.75	35.35	2.12	6127	0.1638	0	0	4.75	10.8	34.5	72.6	22.7	31.3	22.2	26.4	3.2	NA	NA	NA	A/C	A/C_S	A/C	A/C	A(-)/C	positive	negative	3.78725496848175	-2	5-9y	NA	NA	NA	anemic
3054	F	7.66	(aa/aa)	wt/HbC	25.551	25	138.82	78.21	38.41	416	11.28	13	3e-04	1	0	3.62	9.8	30.6	84.5	27.1	32	15.9	6	3.2	22	126	16	A/C	A/C_S	A/C	A/C	A(-)/C	negative	negative	-1	-2	5-9y	-1.35	13.8573948097758	mild	anemic
3062	M	9.786	(aa/aa)	wt/HbC	30.52	28.2075	77.46	35.92	1.62	12.47	2.12	1271	0.0302	0	0	4.22	11.4	31.8	75.4	27	35.8	12.4	9.4	3.7	26.5	131	18	A/C	A/C_S	A/C	A/C	A(-)/C	positive	negative	3.10417971872065	-2	5-9y	-0.9	15.4419905599907	normal	anemic
3075	M	7.285	(aa/aa)	wt/HbC	72.735	6.904935	142.65	60.3	1.16	20.27	3.48	4468	0.1198	47	13	3.69	8.8	28.4	77	23.8	31	18.4	16.7	4.1	18.5	115	15	A/C	A/C_S	A/C	A/C	A(-)/C	positive	positive	3.65012288444406	1.67219025118825	5-9y	-2.14	13.9886578449906	moderate	anemic
3088	F	7.858	(aa/aa)	wt/HbC	35.328	8.041785	24.01	24.12	0.98	7.01	2.12	27	6e-04	0	0	4.59	11.9	34.3	74.7	25.9	34.7	13.4	11.7	3.8	23	124	17	A/C	A/C_S	A/C	A/C	A(-)/C	positive	negative	1.43296929087441	-2	5-9y	-0.81	14.9583766909469	normal	non-anemic
3090	F	5.455	(aa/aa)	wt/HbC	64.997	5.53625	64.51	18.49	0.42	10.97	2.12	2468	0.0671	0	0	3.69	10.3	31.7	85.9	27.9	32.5	17.2	3.1	3.3	15.7	103	15.5	A/C	A/C_S	A/C	A/C	A(-)/C	positive	negative	3.39236275202586	-2	5-9y	-1.03	14.7987557733999	mild	anemic
3095	M	10.066	(aa/aa)	wt/HbC	40.14	11.82675	42.96	24.46	0.72	13.21	2.12	609	0.0145	0	0	4.12	10.8	30.7	74.5	26.2	35.2	16.1	17	3.3	23	129	16	A/C	A/C_S	A/C	A/C	A(-)/C	positive	negative	2.78468859950142	-2	10-14y	-2.45	13.821284778559	moderate	anemic
3098	F	5.304	(aa/aa)	wt/HbC	80	5.87	288.69	35.79	0.57	6.08	2.12	653	0.0174	0	0	3.77	11.1	32.1	85.1	29.4	34.6	18	7.5	4.2	19	115	17	A/C	A/C_S	A/C	A/C	A(-)/C	positive	negative	2.81497968376076	-2	5-9y	0.01	14.3667296786389	normal	anemic
3110	F	8.789	(aa/aa)	wt/HbC	29.162	25.360695	246.8	39.79	1.09	69.33	2.12	9356	0.2228	0	0	4.19	10.7	30.5	72.8	25.5	35.1	15	18.4	3.3	21	119	15	A/C	A/C_S	A/C	A/C	A(-)/C	positive	negative	3.97109485499433	-2	5-9y	-2.4	14.8294611962432	moderate	anemic
3120	M	6.052	(aa/aa)	wt/HbC	53.613	5.682135	16.78	27.02	0.57	4.6	2.12	4	1e-04	0	0	4.77	12.5	36.2	75.9	26.2	34.5	15.9	13.5	3.7	17	109	16	A/C	A/C_S	A/C	A/C	A(-)/C	negative	negative	-1	-2	5-9y	-0.73	14.3085598855315	normal	non-anemic
3132	M	8.433	(aa/aa)	wt/HbC	24.052	13.806795	52.37	33.78	1.12	12.85	2.12	814	0.0186	0	0	4.48	11.7	35	78.1	26.1	33.4	14.1	8.8	4.1	19	119	14.9	A/C	A/C_S	A/C	A/C	A(-)/C	positive	negative	2.91067775474271	-2	5-9y	-2.78	13.4171315585058	moderate	non-anemic
3139	F	8.085	(aa/aa)	wt/HbC	34.179	8.73798	71.38	28.88	0.89	29.07	2.12	814	0.018	30	7	4.55	12.1	35.1	77.1	26.6	34.5	13.6	8.4	4	20	118	18	A/C	A/C_S	A/C	A/C	A(-)/C	positive	positive	2.91067775474271	1.47726599542485	5-9y	-0.35	14.3636885952313	normal	non-anemic
3143	M	6.666	(aa/aa)	wt/HbC	40.772	9.636	52.35	34.57	1.29	2.47	2.12	NA	NA	NA	NA	5.18	12.7	36.8	71	24.5	34.5	15	23.9	3.8	21	120	15.5	A/C	A/C_S	A/C	A/C	A(-)/C	NA	NA	NA	NA	5-9y	-1.4	14.5833333333333	mild	non-anemic
3155	M	7.699	(aa/aa)	wt/HbC	29.487	14.403825	97.01	33.92	2.71	42.62	2.12	4088	0.1017	24	6	4	10.1	30.1	75.3	25.3	33.6	14	11.8	3.4	18	118	16.5	A/C	A/C_S	A/C	A/C	A(-)/C	positive	positive	3.61152151063865	1.38039216005703	5-9y	-1.08	12.9273197357081	mild	anemic
3157	M	6.975	(aa/aa)	wt/HbC	30.149	25	151.53	85.47	172	154	9.09	69617	1.5715	0	0	4.41	10.9	32.2	73	24.7	33.9	15.9	19.1	3.2	19	113	17.5	A/C	A/C_S	A/C	A/C	A(-)/C	positive	negative	4.84271592816646	-2	5-9y	-0.11	14.8797869841021	normal	anemic
3161	M	7.589	(aa/aa)	wt/HbC	38.681	45.46175	83.46	40.9	0.86	10.51	2.12	2327	0.0517	0	0	4.61	12.8	36	78.1	27.8	35.6	13.6	10	5.3	21.7	120	17	A/C	A/C_S	A/C	A/C	A(-)/C	positive	negative	3.36681504616385	-2	5-9y	-0.69	15.0694444444444	normal	non-anemic
3169	F	5.164	(aa/aa)	wt/HbC	34.706	7.461855	42.2	24.42	1.44	1.16	2.12	2	1e-04	0	0	4.22	11.6	33.2	78.7	27.5	34.9	12.4	5.8	3.9	15	102	17.5	A/C	A/C_S	A/C	A/C	A(-)/C	negative	negative	-1	-2	5-9y	0.36	14.4175317185698	normal	non-anemic
3172	F	8.477	(aa/aa)	wt/HbC	24.132	11.92311	45	30.63	1.62	12.59	14.25	9768	0.2137	68	15	4.56	11.8	34	74.6	25.9	34.7	13.6	13	4	21	120	17.5	A/C	A/C_S	A/C	A/C	A(-)/C	positive	positive	3.98981009700827	1.83257277484618	5-9y	-0.74	14.5833333333333	normal	non-anemic
3189	M	5.329	(aa/aa)	wt/HbC	32.598	4.291055	23.87	13.86	1.17	7.93	2.12	3	1e-04	1	0	4.98	12	35.1	70.5	24.1	34.2	13.5	22.2	3.5	10.3	100	16.5	A/C	A/C_S	A/C	A/C	A(-)/C	negative	negative	-1	-2	5-9y	-0.11	10.3	normal	non-anemic
3192	F	5.205	(aa/aa)	wt/HbC	47.239	13.55766	52.34	8.59	0.42	0.7	2.12	9	2e-04	0	0	4.13	10.8	30.9	74.8	26.2	35	12.4	10.4	3.5	15	110	15.5	A/C	A/C_S	A/C	A/C	A(-)/C	negative	negative	-1	-2	5-9y	-0.96	12.396694214876	normal	anemic
3999	M	8.121	(aa/aa)	wt/HbC	30.919	46.06325	109.14	56.47	4.07	40.91	2.12	NA	NA	NA	NA	3.7	10.5	30.6	82.7	28.4	34.3	15.8	7.4	8.6	21	121	17.5	A/C	A/C_S	A/C	A/C	A(-)/C	NA	NA	NA	NA	5-9y	-0.57	14.3432825626665	normal	anemic
4016	F	18.507	(aa/aa)	wt/HbC	NA	NA	NA	NA	NA	NA	NA	3211	0.0787	0	0	4.16	11.3	32.7	78.6	27.2	34.6	13.8	7.7	3.7	35.2	147	20	A/C	A/C_S	A/C	A/C	A(-)/C	positive	negative	3.50665383056555	-2	15+y	-2.74	16.2895090008793	moderate	anemic
4031	M	11.518	(aa/aa)	wt/HbC	23.962	6.743325	50.59	12.34	0.98	1.53	2.12	2	0	0	0	4.54	11.9	33.8	74.4	26.2	35.2	13	12.1	3.8	26.9	138	18	A/C	A/C_S	A/C	A/C	A(-)/C	negative	negative	-1	-2	10-14y	-1.69	14.1251837849191	mild	non-anemic
4048	F	14.54	(aa/aa)	wt/HbC	22.11	7.62135	70.25	16.05	0.42	0.84	2.12	3	1e-04	0	0	4.45	11.1	35.2	79.1	24.9	31.5	13.8	7.2	4	30.6	141	21	A/C	A/C_S	A/C	A/C	A(-)/C	negative	negative	-1	-2	10-14y	-1.44	15.3915799004074	mild	anemic
4053	M	10.995	(aa/aa)	wt/HbC	36.806	19.07018	73.14	27.61	1	13.19	2.12	453	0.0117	0	0	3.85	10.8	29.5	76.6	28.1	36.6	12.7	7.9	3.9	32.1	153	18	A/C	A/C_S	A/C	A/C	A(-)/C	positive	negative	2.65619406217919	-2	10-14y	-1.43	13.7126746123286	mild	anemic
4061	M	11.164	(aa/aa)	wt/HbC	33.653	11.6829	49.25	25.81	4.31	13.02	2.12	1264	0.0267	0	0	4.76	12.4	35.5	74.6	26.1	34.9	12.9	11.9	4.1	30	127	17	A/C	A/C_S	A/C	A/C	A(-)/C	positive	negative	3.10178143132797	-2	10-14y	-2.18	18.6000372000744	moderate	non-anemic
4071	F	15.153	(aa/aa)	wt/HbC	45.564	1.60621	7.8	17.13	0.58	2.02	2.12	97	0.0022	24	5	4.4	12.4	36	81.8	28.2	34.4	14.6	6.2	3.8	36	150	20	A/C	A/C_S	A/C	A/C	A(-)/C	positive	positive	1.987219229908	1.38039216005703	15+y	-2.16	16	moderate	non-anemic
4074	M	10.485	(aa/aa)	wt/HbC	48.211	9.834975	58.46	21.95	1.51	6.8	2.12	259	0.0049	0	0	5.31	13.3	38.4	72.3	25	34.6	13.2	17	4.1	30	129	20	A/C	A/C_S	A/C	A/C	A(-)/C	positive	negative	2.41346741298582	-2	10-14y	-0.15	18.0277627546421	normal	non-anemic
4077	F	14.712	(aa/aa)	wt/HbC	35.328	3.335115	26.69	20.45	0.72	2.73	2.12	5	1e-04	1	0	4.51	12.8	36.8	81.6	28.4	34.8	13.2	4.4	4	46	154.5	24	A/C	A/C_S	A/C	A/C	A(-)/C	negative	negative	-1	-2	10-14y	-0.26	19.2708496978456	normal	non-anemic
4087	F	10.586	(aa/aa)	wt/HbC	44.779	2.72949	29.18	17.36	0.42	1.74	2.12	11	2e-04	2	0	5.16	14.1	39.5	76.6	27.3	35.7	13	9.1	4.6	27	130	21	A/C	A/C_S	A/C	A/C	A(-)/C	negative	positive	-1	0.303196057420489	10-14y	0.04	15.9763313609467	normal	non-anemic
4125	F	11.46	(aa/aa)	wt/HbC	77.661	21.3855	84.51	37.58	1.82	37.14	2.12	5679	0.1518	812	217	3.78	10.1	30	79.4	26.7	33.7	14.3	7.8	3.7	24	132	17	A/C	A/C_S	A/C	A/C	A(-)/C	positive	positive	3.75427951599211	2.90956137766245	10-14y	-2.23	13.7741046831956	moderate	anemic
4127	F	12.66	(aa/aa)	wt/HbC	58.658	2.16072	14.64	16.18	0.66	11.09	2.12	1381	0.0315	0	0	4.46	11	32.8	73.5	24.7	33.5	14.1	16	3.6	27	131	20	A/C	A/C_S	A/C	A/C	A(-)/C	positive	negative	3.14022512526645	-2	10-14y	-1.19	15.7333488724433	mild	anemic
4129	M	13.663	(aa/aa)	wt/HbC	29.96	25	39.88	37.57	3.43	31.18	2.12	3764	0.0797	0	0	4.67	11.7	34.4	73.7	25.1	34	14.6	16.2	3.8	33	142	20	A/C	A/C_S	A/C	A/C	A(-)/C	positive	negative	3.57566115271252	-2	10-14y	-1.77	16.3658004364213	mild	anemic
4140	M	10.663	(aa/aa)	wt/HbC	23.098	11.83475	37.2	17.34	0.62	8.88	2.12	1383	0.0296	0	0	4.63	12.1	34.6	74.7	26.1	35	13.9	13.7	3.9	25	134	17	A/C	A/C_S	A/C	A/C	A(-)/C	positive	negative	3.14085358132272	-2	10-14y	-1.94	13.9229226999332	mild	non-anemic
4143	M	15.101	(aa/aa)	wt/HbC	31.5	21.37215	12.03	15.55	1.37	1.75	2.12	125	0.0027	0	0	4.55	11.8	33.8	74.3	25.9	34.9	15.5	16.4	3.6	42	159	21	A/C	A/C_S	A/C	A/C	A(-)/C	positive	negative	2.09725730969342	-2	15+y	-2.11	16.6132668802658	moderate	anemic
4159	M	14.696	(aa/aa)	wt/HbC	31.208	15.19647	18.07	28.88	6.14	30.68	3.93	964	0.0206	0	0	4.75	11.8	37.5	78.9	24.8	31.5	13.2	6	4.1	40	155	21	A/C	A/C_S	A/C	A/C	A(-)/C	positive	negative	2.98412208286111	-2	10-14y	-1.87	16.6493236212279	mild	anemic
4163	F	12.364	(aa/aa)	wt/HbC	31.303	12.829575	73.54	12.74	1.35	25.83	2.12	53	9e-04	0	0	5.52	12.9	38	68.8	23.4	33.9	16.7	30.5	3.4	32	142.5	22	A/C	A/C_S	A/C	A/C	A(-)/C	positive	negative	1.72509452108147	-2	10-14y	-0.25	15.7586949830717	normal	non-anemic
4164	F	13.178	(aa/aa)	wt/HbC	34.705	3.237675	53.49	19.17	0.51	7.92	2.12	18	4e-04	0	0	4.64	12.2	34.8	75	26.3	35.1	14.6	13.6	3.8	31	144	19	A/C	A/C_S	A/C	A/C	A(-)/C	negative	negative	-1	-2	10-14y	-1.93	14.9498456790123	mild	non-anemic
4173	M	12.129	(aa/aa)	wt/HbC	29.956	18.721835	15.63	26.63	1.09	6.3	2.12	245	0.0054	0	0	4.59	12.6	36.5	79.5	27.5	34.5	14	6.4	4	38.9	134.5	18.5	A/C	A/C_S	A/C	A/C	A(-)/C	positive	negative	2.38934331125208	-2	10-14y	-1.71	21.5032959743508	mild	non-anemic
4182	M	11.74	(aa/aa)	wt/HbC	39.561	46.17825	80.44	39.24	3.12	25.57	2.12	4049	0.0929	0	0	4.26	11.5	34.3	80.5	27	33.5	14.7	6.4	3.7	38.2	129	15.9	A/C	A/C_S	A/C	A/C	A(-)/C	positive	negative	3.60735850260489	-2	10-14y	-3.32	22.955351240911	severe	non-anemic
4191	M	12.745	(aa/aa)	wt/HbC	30.574	4.7481	39.15	20.33	0.77	14.83	2.12	983	0.0278	0	0	3.54	10.6	30.1	85	29.9	35.2	13.6	3.9	6.3	42	157	21	A/C	A/C_S	A/C	A/C	A(-)/C	positive	negative	2.99259769610204	-2	10-14y	-0.77	17.0392308004382	normal	anemic
4192	M	12.912	(aa/aa)	wt/HbC	33.205	5.039295	61.53	22.63	1.93	5.73	2.12	85	0.0021	0	0	4.11	11.1	31.8	77.4	27	34.9	13.2	8	3.8	24	133	16.5	A/C	A/C_S	A/C	A/C	A(-)/C	positive	negative	1.92992956008459	-2	10-14y	-3.48	13.5677539713947	severe	anemic
4195	M	10.438	(aa/aa)	wt/HbC	27.507	7.113255	119.48	13.87	0.49	8.74	2.12	1833	0.0412	0	0	4.5	12.5	35.3	78.4	27.8	35.4	13	6.5	4.2	27	132	18.5	A/C	A/C_S	A/C	A/C	A(-)/C	positive	negative	3.26318615741371	-2	10-14y	-0.88	15.495867768595	normal	non-anemic
4199	F	13.753	(aa/aa)	wt/HbC	46.872	2.378025	10.2	14.55	0.65	4.92	2.12	799	0.0177	0	0	4.52	11.6	35	77.4	25.7	33.1	12.9	7.9	3.9	37	148	21	A/C	A/C_S	A/C	A/C	A(-)/C	positive	negative	2.90260113066653	-2	10-14y	-1.17	16.8918918918919	mild	anemic
4200	F	14.647	(aa/aa)	wt/HbC	35.775	3.92868	42.48	12.81	0.5	9.55	2.12	216	0.0046	0	0	4.65	13.3	38.6	83	28.6	34.5	12.4	2.9	4.2	51.6	159	22	A/C	A/C_S	A/C	A/C	A(-)/C	positive	negative	2.33465476688324	-2	10-14y	-1.02	20.4105850243266	mild	non-anemic
4201	F	13.762	(aa/aa)	wt/HbC	29.809	9.47482	26.27	17.22	0.49	6.62	2.12	258	0.0065	0	0	4.04	10.7	30.8	76.2	26.5	34.7	13.7	10.7	3.7	27	139	18	A/C	A/C_S	A/C	A/C	A(-)/C	positive	negative	2.41178800454387	-2	10-14y	-2.81	13.9744319652192	moderate	anemic
5003	F	48.501	(aa/aa)	wt/HbC	NA	NA	NA	NA	NA	NA	NA	180	0.0041	0	0	4.4	11.7	33.9	77	26.6	34.5	15.1	11.7	3.8	49.7	166	24	A/C	A/C_S	A/C	A/C	A(-)/C	positive	negative	2.25551371281953	-2	15+y	NA	18.0359994193642	mild	anemic
5013	M	72.553	(aa/aa)	wt/HbC	17.422	6.705225	214.87	21.28	2.34	5.7	2.12	12	2e-04	0	0	5.29	15.1	42.1	79.6	28.5	35.9	12.7	5.8	4.8	55.1	164	25	A/C	A/C_S	A/C	A/C	A(-)/C	negative	negative	-1	-2	15+y	NA	20.4863176680547	normal	non-anemic
5038	M	18.542	(aa/aa)	wt/HbC	35.967	13.30275	18.33	6.03	0.46	1.89	2.12	0	0	12	2	4.89	12.8	36.8	75.3	26.2	34.8	13.5	11.8	4.2	38.8	158	21	A/C	A/C_S	A/C	A/C	A(-)/C	negative	positive	-1	1.07954300740291	15+y	-3.84	15.5423810286813	severe	anemic
5044	M	46.575	(aa/aa)	wt/HbC	33.33	25	377.97	6.3	10.95	0.2	2.12	0	0	0	0	3.12	10	28.1	90.1	32.1	35.6	14.1	2.2	2.8	53.6	170	24	A/C	A/C_S	A/C	A/C	A(-)/C	negative	negative	-1	-2	15+y	NA	18.5467128027682	normal	anemic
5045	M	19.556	(aa/aa)	wt/HbC	33.991	23.147795	113.89	11.51	1	17.24	2.12	203	0.0035	0	0	5.72	16.7	45.9	80.2	29.2	36.4	12.9	5	5.2	35	177	25	A/C	A/C_S	A/C	A/C	A(-)/C	positive	negative	2.30770992340481	-2	15+y	NA	11.171757796291	severe	non-anemic
5051	M	30.57	(aa/aa)	wt/HbC	15.204	22.22325	132.32	27.53	0.57	3.16	2.12	142	0.0027	0	0	5.27	15.7	44.1	83.7	29.8	35.6	12	2.6	4.5	74.8	174	30	A/C	A/C_S	A/C	A/C	A(-)/C	positive	negative	2.15259407792747	-2	15+y	NA	24.7060377857048	normal	non-anemic
5057	F	73.614	(aa/aa)	wt/HbC	34.518	16.73001	184.71	22.79	2.23	15.94	2.12	60	0.0015	0	0	4.16	11.5	33.4	80.3	27.6	34.4	15.6	8.3	3.7	49	161	23	A/C	A/C_S	A/C	A/C	A(-)/C	positive	negative	1.77887447200274	-2	15+y	NA	18.9035916824197	normal	anemic
5058	M	43.595	(aa/aa)	wt/HbC	20.261	7.51818	44.99	17.66	0.42	2.75	2.12	2	0	0	0	4.07	13	35.6	87.5	31.9	36.5	12.4	1.7	3.4	60	164.5	28	A/C	A/C_S	A/C	A/C	A(-)/C	negative	negative	-1	-2	15+y	NA	22.1727441542484	normal	non-anemic
5062	F	51.603	(aa/aa)	wt/HbC	32.806	6.79092	37.46	18.29	1.78	1.06	2.12	8	2e-04	0	0	4.39	13.9	38.9	88.6	31.7	35.7	12.4	1.4	3.4	45	167	22	A/C	A/C_S	A/C	A/C	A(-)/C	negative	negative	-1	-2	15+y	NA	16.1353938828929	moderate	non-anemic
5077	F	50.619	(aa/aa)	wt/HbC	36.303	10.35666	75.69	18.73	0.81	3.16	2.12	5	1e-04	0	0	4.31	12.7	35.9	83.3	29.5	35.4	11.9	2.6	3.7	65	164	30	A/C	A/C_S	A/C	A/C	A(-)/C	negative	negative	-1	-2	15+y	NA	24.1671624033314	normal	non-anemic
5089	F	48.644	(aa/aa)	wt/HbC	34.722	25	68.34	7.71	0.58	3.58	2.12	5	1e-04	0	0	4.08	11.7	34.1	83.6	28.7	34.3	12.8	3.1	3.7	46	164	25	A/C	A/C_S	A/C	A/C	A(-)/C	negative	negative	-1	-2	15+y	NA	17.1029149315883	mild	anemic
5094	F	17.666	(aa/aa)	wt/HbC	29.69	23.46032	53.43	15.91	1.73	29.87	2.12	1091	0.0223	450	92	4.75	12.9	37.3	78.5	27.2	34.6	15.1	9.7	4	48	162	22	A/C	A/C_S	A/C	A/C	A(-)/C	positive	positive	3.03786455577437	2.6532221646566	15+y	-1.57	18.2898948331047	mild	non-anemic
5104	F	42.682	(aa/aa)	wt/HbC	25.288	8.3445	112.08	12.23	0.62	8.05	4.9	17757	0.3827	0	0	4.72	12.7	36.4	77.1	26.9	34.9	13.1	8.6	4.1	35	136	22	A/C	A/C_S	A/C	A/C	A(-)/C	positive	negative	4.24937204044958	-2	15+y	NA	18.9230103806228	normal	non-anemic
5120	M	16.644	(aa/aa)	wt/HbC	33.542	9.577575	66.43	14.43	0.66	1.52	2.12	3	1e-04	0	0	4.88	13.5	37.6	77	27.7	35.9	13.5	9.1	4.3	48	159	23	A/C	A/C_S	A/C	A/C	A(-)/C	negative	negative	-1	-2	15+y	-1.93	18.9865907203038	mild	non-anemic
5121	M	15.644	(aa/aa)	wt/HbC	37.177	1.37322	22.57	20.07	1.07	5.91	2.12	96	0.0019	0	0	5.06	12	36.2	71.5	23.7	33.1	15.3	22.1	3.6	37	145	22	A/C	A/C_S	A/C	A/C	A(-)/C	positive	negative	1.98272338766855	-2	15+y	-1.91	17.5980975029727	mild	anemic
5125	M	19.693	(aa/aa)	wt/HbC	29.534	3.869885	48.46	30	3.13	7.31	2.12	2	0	0	0	5.59	14.9	42.1	75.3	26.7	35.4	13.8	12.3	4.8	54	164	24	A/C	A/C_S	A/C	A/C	A(-)/C	negative	negative	-1	-2	15+y	NA	20.0773349196907	normal	non-anemic
5127	F	50.721	(aa/aa)	wt/HbC	36.091	11.369925	76.4	10.18	2.42	3.97	2.44	NA	NA	NA	NA	4.02	11.7	33.6	83.6	29.1	34.8	13.6	3.6	3.4	43	151	23	A/C	A/C_S	A/C	A/C	A(-)/C	NA	NA	NA	NA	15+y	NA	18.858821981492	normal	anemic
5132	F	55.734	(aa/aa)	wt/HbC	28.173	6.052125	40.99	9.1	1.09	1.28	2.12	231	0.0052	0	0	4.52	12.6	37.6	83.2	27.9	33.5	13.9	4.1	3.9	42	154	26	A/C	A/C_S	A/C	A/C	A(-)/C	positive	negative	2.36379994547911	-2	15+y	NA	17.7095631641086	mild	non-anemic
5143	M	15.726	(aa/aa)	wt/HbC	30.747	6.2555	47.88	16.03	1.5	1.61	2.12	3	1e-04	0	0	5.13	13.6	38.2	74.5	26.5	35.6	12.9	11.9	4.3	57	163	26	A/C	A/C_S	A/C	A/C	A(-)/C	negative	negative	-1	-2	15+y	-0.28	21.4535737137265	normal	non-anemic
5145	M	66.764	(aa/aa)	wt/HbC	22.625	12.95154	53.36	23.4	1.63	2.36	2.12	2	0	0	0	4.86	13.6	39	80.2	28	34.9	13.9	6.5	4.2	68	178	29	A/C	A/C_S	A/C	A/C	A(-)/C	negative	negative	-1	-2	15+y	NA	21.4619366241636	normal	non-anemic
5149	F	23.734	(aa/aa)	wt/HbC	39.629	0.307745	16.99	21.38	0.76	5.9	2.12	60	0.0017	0	0	3.53	9.4	29.3	83	26.6	32.1	13.6	4	3.1	52	159	28	A/C	A/C_S	A/C	A/C	A(-)/C	positive	negative	1.77887447200274	-2	15+y	NA	20.5688066136624	normal	anemic
5172	F	54.781	(aa/aa)	wt/HbC	22.565	25	48.27	14.14	1.04	5.22	2.12	54	0.0013	0	0	4.13	12.4	37.6	91	30	33	12.7	0.8	3.1	53	172	26	A/C	A/C_S	A/C	A/C	A(-)/C	positive	negative	1.73319726510657	-2	15+y	NA	17.9150892374256	mild	non-anemic
5174	M	22.759	(aa/aa)	wt/HbC	28.959	6.100515	58.65	15.51	0.55	1.36	2.12	0	0	0	0	6.05	15.4	44.8	74	25.5	34.4	14.1	15.2	4.8	49	165	26	A/C	A/C_S	A/C	A/C	A(-)/C	negative	negative	-1	-2	15+y	NA	17.9981634527089	mild	non-anemic
5190	F	38.8	(aa/aa)	wt/HbC	19.023	5.809155	46.71	10.69	0.65	0.2	2.12	2	1e-04	0	0	4.22	12.2	36.5	86.5	28.9	33.4	14.2	2.4	3.5	50	166	23	A/C	A/C_S	A/C	A/C	A(-)/C	negative	negative	-1	-2	15+y	NA	18.1448686311511	mild	non-anemic
5191	F	33.797	(aa/aa)	wt/HbC	26.538	9.225335	9.41	18.04	3.34	1.88	2.12	6	1e-04	1	0	4.74	13.5	39.2	82.7	28.5	34.4	12.8	3.4	4.1	67.1	157	27	A/C	A/C_S	A/C	A/C	A(-)/C	negative	negative	-1	-2	15+y	NA	27.2221996835571	normal	non-anemic
5192	F	32.795	(aa/aa)	wt/HbC	47.091	7.536975	71.33	25.41	2.12	1.06	5	0	0	1	0	3.5	12.6	34.7	99.1	36	36.3	12.2	0.6	3.9	42	161	22.9	A/C	A/C_S	A/C	A/C	A(-)/C	negative	negative	-1	-2	15+y	NA	16.2030785849311	moderate	non-anemic
1070	M	2.11	3.7 kb (-a/aa)	wt/HbC	64.896	8.369615	65.49	36.07	7.38	13.06	2.12	7178	0.2264	0	0	3.2	7.6	22.8	71.3	23.8	33.3	21.1	33.5	3.3	10	81	15	A-/C	A-/C_S	A-/C	A-/C	A(-)/C	positive	negative	3.85600950431008	-2	2-4y	-0.2	15.2415790275873	normal	anemic
1131	M	2.038	3.7 kb (-a/aa)	wt/HbC	40.422	18.27519	26.3	25.36	0.99	2.95	2.12	NA	NA	NA	NA	4.78	10.7	31.4	65.7	22.4	34.1	16.6	40.3	2.2	11.5	87	16.8	A-/C	A-/C_S	A-/C	A-/C	A(-)/C	NA	NA	NA	NA	2-4y	1.3	15.1935526489629	normal	anemic
1181	M	2.019	3.7 kb (-a/aa)	wt/HbC	68.302	1.44552	35.83	29.93	1.33	8.72	7.39	0	0	3	1	4.12	9.4	31.1	75.5	22.8	30.2	17.6	17.7	3.5	9.5	68	14.9	A-/C	A-/C_S	A-/C	A-/C	A(-)/C	negative	positive	-1	0.478566495593843	2-4y	-0.23	20.5449826989619	normal	anemic
1998	M	2.025	3.7 kb (-a/aa)	wt/HbC	57.916	36.03153	39.98	13.12	7.61	224	4.64	NA	NA	NA	NA	4.6	8.8	27.5	59.8	19.1	32	18.8	62.1	1.1	11.8	80	15	A-/C	A-/C_S	A-/C	A-/C	A(-)/C	NA	NA	NA	NA	2-4y	-0.15	18.4375	normal	anemic
2006	M	4.044	3.7 kb (-a/aa)	wt/HbC	NA	NA	NA	NA	NA	NA	NA	4	1e-04	0	0	5.5	12.5	36.6	66.5	22.7	34.2	15.5	37.5	2.6	14	101	14.5	A-/C	A-/C_S	A-/C	A-/C	A(-)/C	negative	negative	-1	-2	2-4y	-1.33	13.7241446916969	mild	non-anemic
2011	M	3.29	3.7 kb (-a/aa)	wt/HbC	NA	NA	NA	NA	NA	NA	NA	1463	0.0327	0	0	4.52	11.2	32.5	71.9	24.8	34.5	14	20.3	3.6	14.9	98	16	A-/C	A-/C_S	A-/C	A-/C	A(-)/C	positive	negative	3.16527401031123	-2	2-4y	0.11	15.5143690129113	normal	non-anemic
2016	M	4.395	3.7 kb (-a/aa)	wt/HbC	28.378	2.275155	7.8	30.34	0.47	1.2	2.12	3	1e-04	0	0	4.96	11.4	33.7	67.9	23	33.8	14.6	31.4	2.8	13	92	16	A-/C	A-/C_S	A-/C	A-/C	A(-)/C	negative	negative	-1	-2	2-4y	-0.21	15.359168241966	normal	non-anemic
2035	F	3.811	3.7 kb (-a/aa)	wt/HbC	28.496	96.6155	45	35.79	9.31	18.34	2.12	3015	0.0693	0	0	4.36	10.3	30.1	69	23.6	34.2	13.2	27.8	3.3	13.5	96	16	A-/C	A-/C_S	A-/C	A-/C	A(-)/C	positive	negative	3.47930172069772	-2	2-4y	-0.1	14.6484375	normal	anemic
2041	F	2.4	3.7 kb (-a/aa)	wt/HbC	43.64	23.591	26.53	48.95	3.39	35.68	2.12	1113	0.0218	0	0	5.08	11.1	33.5	65.9	21.9	33.1	15.4	39.2	2.4	11.6	84	16	A-/C	A-/C_S	A-/C	A-/C	A(-)/C	positive	negative	3.04653418275097	-2	2-4y	0.59	16.4399092970522	normal	non-anemic
2053	F	4.901	3.7 kb (-a/aa)	wt/HbC	33.629	25	50.14	18.62	1.54	24.58	2.12	1840	0.0337	0	0	5.42	11.9	35.7	65.9	22	33.3	15.1	38.7	2.5	14.2	99	16	A-/C	A-/C_S	A-/C	A-/C	A(-)/C	positive	negative	3.26484142532915	-2	2-4y	-0.52	14.4883175186205	normal	non-anemic
2075	M	6.162	3.7 kb (-a/aa)	wt/HbC	34.67	1.95	8.13	18.43	4.76	8.45	2.12	11	3e-04	0	0	3.85	10.5	30.7	79.7	27.3	34.2	15	8.2	3.5	12	63	16.5	A-/C	A-/C_S	A-/C	A-/C	A(-)/C	negative	negative	-1	-2	5-9y	-0.42	30.2343159486017	normal	anemic
2143	F	3.899	3.7 kb (-a/aa)	wt/HbC	80	6.0855	7.8	15.33	0.5	4.87	2.12	581	0.0158	0	0	3.68	5.8	20.5	55.7	15.8	28.3	27.2	72	0.8	12	89	15.5	A-/C	A-/C_S	A-/C	A-/C	A(-)/C	positive	negative	2.76425087543877	-2	2-4y	-0.49	15.149602322939	normal	anemic
2190	F	2.252	3.7 kb (-a/aa)	wt/HbC	34.963	4.808565	84.19	38.13	2.68	80.72	2.12	7816	0.1801	0	0	4.36	9.3	27.5	63.1	21.3	33.8	17	50.6	1.5	11.4	82	18	A-/C	A-/C_S	A-/C	A-/C	A(-)/C	positive	negative	3.89299010715524	-2	2-4y	2.11	16.9541939321832	normal	anemic
3051	F	7.381	3.7 kb (-a/aa)	wt/HbC	25.867	25	166.17	97	16.27	548	2.12	5	1e-04	0	0	4.25	9.4	30.7	72.2	22.1	30.6	19.4	25.2	3	18.4	116	17	A-/C	A-/C_S	A-/C	A-/C	A(-)/C	negative	negative	-1	-2	5-9y	-0.65	13.6741973840666	normal	anemic
3099	M	8.899	3.7 kb (-a/aa)	wt/HbC	26.86	7.22125	99.29	17.55	0.84	2.43	2.12	2	0	0	0	4.26	11.1	32	75.1	26.1	34.7	13.6	11.5	3.7	27	134	23	A-/C	A-/C_S	A-/C	A-/C	A(-)/C	negative	negative	-1	-2	5-9y	1.48	15.0367565159278	normal	anemic
3112	M	9.868	3.7 kb (-a/aa)	wt/HbC	35.328	4.677375	18.66	18.57	6.46	22.32	2.12	1157	0.0238	0	0	4.76	11.3	33.3	70	23.7	33.9	14.5	25.7	3.2	26	131	17	A-/C	A-/C_S	A-/C	A-/C	A(-)/C	positive	negative	3.0633708935857	-2	5-9y	-1.59	15.150632247538	mild	anemic
3118	M	5.49	3.7 kb (-a/aa)	wt/HbC	35.928	5.90125	14.35	62.1	3.22	69.15	2.12	14840	0.3576	0	0	4.13	10.1	30	72.6	24.5	33.7	18.4	25	3.5	17	108	14.9	A-/C	A-/C_S	A-/C	A-/C	A(-)/C	positive	negative	4.17143682744583	-2	5-9y	-1.38	14.5747599451303	mild	anemic
3160	M	5.701	3.7 kb (-a/aa)	wt/HbC	56.677	7.64175	46.53	27.84	1.81	8.47	2.12	2918	0.076	0	0	3.87	10.3	30.3	78.3	26.6	34	14.7	9.8	3.4	13	101	15	A-/C	A-/C_S	A-/C	A-/C	A(-)/C	positive	negative	3.46510017059514	-2	5-9y	-1.38	12.74384864229	mild	anemic
4013	M	12.499	3.7 kb (-a/aa)	wt/HbC	NA	NA	NA	NA	NA	NA	NA	568	0.0106	0	0	5.48	12.8	38.4	70.1	23.4	33.3	14	24.2	3.6	37	151	21	A-/C	A-/C_S	A-/C	A-/C	A(-)/C	positive	negative	2.75442478927726	-2	10-14y	-0.64	16.2273584491908	normal	non-anemic
4035	F	10.951	3.7 kb (-a/aa)	wt/HbC	33.686	4.78842	27.93	24.99	0.79	4.39	2.12	8	2e-04	5	1	4.98	12.1	36.8	73.9	24.3	32.9	13.6	14	4	27	140	19	A-/C	A-/C_S	A-/C	A-/C	A(-)/C	negative	positive	-1	0.699837725867246	10-14y	-0.93	13.7755102040816	normal	non-anemic
4069	M	10.301	3.7 kb (-a/aa)	wt/HbC	20.868	5.28813	28.6	36.32	1.33	21.46	2.12	6882	0.1434	844	176	4.81	12.4	38.9	80.9	25.8	31.9	13.5	5.1	4.1	23.2	128.5	17	A-/C	A-/C_S	A-/C	A-/C	A(-)/C	positive	positive	3.83772097882439	2.92634759226439	10-14y	-1.78	14.0501748701721	mild	non-anemic
4091	F	11.589	3.7 kb (-a/aa)	wt/HbC	52.159	0.41919	7.8	21.31	3.97	7.92	2.12	203	0.004	0	0	5.02	11.6	34.2	68.1	23.1	33.9	15.9	31.9	2.8	26	136	18.5	A-/C	A-/C_S	A-/C	A-/C	A(-)/C	positive	negative	2.30770992340481	-2	10-14y	-1.45	14.0570934256055	mild	non-anemic
4094	M	12.589	3.7 kb (-a/aa)	wt/HbC	36.447	7.7337	157.56	31.27	0.79	13.28	2.12	0	0	18	4	4.28	9.8	29.2	68.2	22.9	33.6	16.5	34.4	2.4	33	151	22	A-/C	A-/C_S	A-/C	A-/C	A(-)/C	negative	positive	-1	1.25551371281953	10-14y	-0.28	14.4730494276567	normal	anemic
4097	M	14.425	3.7 kb (-a/aa)	wt/HbC	40.372	30.30425	102.35	34.42	1.22	18.42	2.12	1887	0.0366	289	56	5.27	12.4	38.2	72.5	23.5	32.5	12.5	15.2	4.1	36.6	156	20	A-/C	A-/C_S	A-/C	A-/C	A(-)/C	positive	positive	3.275794914631	2.46091286998729	10-14y	-2.24	15.0394477317554	moderate	non-anemic
4136	F	10.66	3.7 kb (-a/aa)	wt/HbC	35.036	3.356685	42.62	13	0.47	3.1	2.12	105	0.0023	44	9	7.5	18.6	54.4	72.5	24.8	34.2	14.9	17.7	5.8	29	137	16	A-/C	A-/C_S	A-/C	A-/C	A(-)/C	positive	positive	2.02160271602824	1.64355136856295	10-14y	-2.47	15.4510096435612	moderate	non-anemic
4156	F	10.425	3.7 kb (-a/aa)	wt/HbC	25.184	14.792985	88.08	17.61	0.89	5.87	2.12	413	0.0088	0	0	4.74	11.5	34.5	72.8	24.3	33.3	16.1	20.6	3.5	36	147	22	A-/C	A-/C_S	A-/C	A-/C	A(-)/C	positive	negative	2.61605519497659	-2	10-14y	0.44	16.6597251145356	normal	non-anemic
5050	F	49.581	3.7 kb (-a/aa)	wt/HbC	23.454	5.43645	8.36	14.88	0.89	2.17	2.12	3	1e-04	0	0	4.69	11.7	34.4	73.3	24.9	34	13.9	15.6	3.7	47.3	155	25	A-/C	A-/C_S	A-/C	A-/C	A(-)/C	negative	negative	-1	-2	15+y	NA	19.687825182102	normal	anemic
5056	F	23.581	3.7 kb (-a/aa)	wt/HbC	29.543	5.91651	35.24	19.68	0.42	3.11	2.12	79	0.0017	0	0	4.73	12.2	36.6	77.4	25.8	33.3	12.1	7.1	4.3	53	153	25	A-/C	A-/C_S	A-/C	A-/C	A(-)/C	positive	negative	1.89817648349768	-2	15+y	NA	22.640864624717	normal	non-anemic
5068	M	15.31	3.7 kb (-a/aa)	wt/HbC	39.692	1.70628	47.2	17.53	1.82	14.43	2.12	302	0.0055	0	0	5.38	13.2	38.5	71.6	24.5	34.3	14.1	20.1	4	35	144.5	18	A-/C	A-/C_S	A-/C	A-/C	A(-)/C	positive	negative	2.48015072527328	-2	15+y	-3.93	16.7622514098251	severe	non-anemic
5080	M	57.636	3.7 kb (-a/aa)	wt/HbC	17.292	17.06742	58.97	9.21	0.42	0.25	2.12	3	1e-04	0	0	4.89	13.1	38.5	78.7	26.8	34	13.4	7.1	4.3	64	164	28	A-/C	A-/C_S	A-/C	A-/C	A(-)/C	negative	negative	-1	-2	15+y	NA	23.7953599048186	normal	non-anemic
5083	F	75.663	3.7 kb (-a/aa)	wt/HbC	15.615	14.34375	81.23	18.8	1.03	0.61	2.12	11	3e-04	0	0	4.25	12.1	34.7	81.6	28.5	34.9	12.5	3.4	3.8	48	155	24	A-/C	A-/C_S	A-/C	A-/C	A(-)/C	negative	negative	-1	-2	15+y	NA	19.9791883454735	normal	non-anemic
5096	M	47.685	3.7 kb (-a/aa)	wt/HbC	18.794	59.34025	183.26	6.64	0.84	1.11	2.12	9	2e-04	0	0	5.69	14.9	44.1	77.5	26.2	33.8	13.5	8.8	5	70	169	31	A-/C	A-/C_S	A-/C	A-/C	A(-)/C	negative	negative	-1	-2	15+y	NA	24.5089457652043	normal	non-anemic
1013	M	1.786	(aa/aa)	wt/HbS	NA	NA	NA	NA	NA	NA	NA	104	0.0021	0	0	4.94	10	32.5	65.8	20.2	30.8	23.1	42.7	2.3	11.7	82	16	A/S	A/C_S	A/S	A/S	A(-)/S	positive	negative	2.01745072951054	-2	<2y	0.83	17.4003569303986	normal	anemic
2051	M	3.584	(aa/aa)	wt/HbS	32.917	34.885275	102.55	79.45	49.46	239	3.19	64675	1.7293	0	0	3.72	9.6	28.1	75.5	25.8	34.2	14.6	12.1	3.2	12.5	94	15	A/S	A/C_S	A/S	A/S	A(-)/S	positive	negative	4.81073710889093	-2	2-4y	-0.78	14.1466727025804	normal	anemic
2196	F	2.364	(aa/aa)	wt/HbS	55.893	0.86074	7.8	32.84	1.73	5.4	7.15	5	1e-04	0	0	4.93	10.7	35.4	71.8	21.7	30.2	19.1	25.4	3.4	11.4	80	15	A/S	A/C_S	A/S	A/S	A(-)/S	negative	negative	-1	-2	2-4y	-0.17	17.8125	normal	anemic
3065	M	5.899	(aa/aa)	wt/HbS	31.085	13.01675	27.84	21.09	0.42	1.44	2.12	3	1e-04	1	0	4.61	11.3	33.8	73.3	24.5	33.4	15.5	18.2	3.7	16.6	109.5	15	A/S	A/C_S	A/S	A/S	A(-)/S	negative	negative	-1	-2	5-9y	-1.46	13.844582056254	mild	anemic
3068	M	9.449	(aa/aa)	wt/HbS	46.351	7.55603	42.52	24.2	0.42	5.08	2.12	410	0.009	0	0	4.52	11.9	36.2	80.1	26.3	32.9	13.4	5.8	4	28.4	137	19	A/S	A/C_S	A/S	A/S	A(-)/S	positive	negative	2.61288976928748	-2	5-9y	-0.22	15.1313335819703	normal	non-anemic
3083	M	8.575	(aa/aa)	wt/HbS	64.939	16.167215	92.08	24.46	0.5	9.63	2.12	514	0.0114	0	0	4.56	12	37	81.1	26.3	32.4	13.1	4.5	3.9	25	125	17	A/S	A/C_S	A/S	A/S	A(-)/S	positive	negative	2.71104760386703	-2	5-9y	-1.08	16	mild	non-anemic
3102	M	6.559	(aa/aa)	wt/HbS	46.121	7.065975	39.93	19.7	0.47	2.03	2.12	3	1e-04	0	0	4.34	11.6	35.2	81.1	26.7	33	15.1	6.3	3.8	21	113	19	A/S	A/C_S	A/S	A/S	A(-)/S	negative	negative	-1	-2	5-9y	0.89	16.4460803508497	normal	non-anemic
3108	M	5.866	(aa/aa)	wt/HbS	49.623	2.22939	18.74	19.44	0.82	0.78	2.12	5	1e-04	0	0	4.08	9.9	30.9	75.7	24.3	32	16.3	14.9	3.3	15	106	13.9	A/S	A/C_S	A/S	A/S	A(-)/S	negative	negative	-1	-2	5-9y	-2.46	13.3499466002136	moderate	anemic
3116	M	5.707	(aa/aa)	wt/HbS	39.306	15.997985	13.16	16.49	0.5	0.88	2.12	5	1e-04	0	0	4.13	11.2	32.7	79.2	27.1	34.3	17	11.2	3.5	18	114	15	A/S	A/C_S	A/S	A/S	A(-)/S	negative	negative	-1	-2	5-9y	-1.38	13.8504155124654	mild	anemic
3125	M	8.814	(aa/aa)	wt/HbS	42.111	13.81482	60.64	NA	NA	NA	NA	3	1e-04	0	0	4.08	11.3	34.2	83.8	27.7	33	14.4	4.5	3.5	24	124	19	A/S	A/C_S	A/S	A/S	A(-)/S	negative	negative	-1	-2	5-9y	0.01	15.6087408949011	normal	anemic
3141	F	10.271	(aa/aa)	wt/HbS	40.745	9.753985	63.5	26.94	0.82	11.45	2.12	NA	NA	NA	NA	4.12	10.9	33.3	80.8	26.5	32.7	13.5	5.2	3.6	28	136	19	A/S	A/C_S	A/S	A/S	A(-)/S	NA	NA	NA	NA	10-14y	-0.66	15.1384083044983	normal	anemic
3168	M	8.148	(aa/aa)	wt/HbS	43.765	1.104505	28.74	25.22	1	3.5	2.12	13	3e-04	11	2	4.53	11.3	35	77.3	24.9	32.3	14.5	10	3.9	19	119	16.7	A/S	A/C_S	A/S	A/S	A(-)/S	negative	positive	-1	1.04178731897175	5-9y	-1.12	13.4171315585058	mild	anemic
3180	F	8.121	(aa/aa)	wt/HbS	38.641	23.711325	85.43	23.36	1.35	8.53	2.12	539	0.012	0	0	4.57	12.3	37	81	26.9	33.2	14.1	6.2	3.9	14.4	105	15	A/S	A/C_S	A/S	A/S	A(-)/S	positive	negative	2.73166933182864	-2	5-9y	-2.17	13.0612244897959	moderate	non-anemic
4033	M	12.778	(aa/aa)	wt/HbS	54.052	12.417885	54.45	49.16	2.02	37.41	2.12	3149	0.0872	0	0	3.59	10.4	30.3	84.4	29	34.3	15.6	5.2	3.3	26.3	132	18	A/S	A/C_S	A/S	A/S	A(-)/S	positive	negative	3.49818645192223	-2	10-14y	-2.4	15.0941230486685	moderate	anemic
4051	F	13.551	(aa/aa)	wt/HbS	33.421	4.37241	33.08	20.07	0.47	1.44	2.12	25	5e-04	0	0	4.72	13.1	38.5	81.6	27.8	34	12.4	3.4	4.2	31	142	19	A/S	A/C_S	A/S	A/S	A(-)/S	positive	negative	1.39967372148104	-2	10-14y	-2.1	15.3739337433049	moderate	non-anemic
4055	M	14.553	(aa/aa)	wt/HbS	32.04	25	130.22	19.05	1.54	31.49	2.12	234	0.0063	0	0	3.82	9.8	29.9	78.3	25.7	32.8	15.7	11	3.3	29	142	18	A/S	A/C_S	A/S	A/S	A(-)/S	positive	negative	2.36940141369662	-2	10-14y	-3.49	14.3820670501885	severe	anemic
4068	M	13.562	(aa/aa)	wt/HbS	28.028	3.634455	19.17	23.21	0.72	4.62	2.12	27	6e-04	0	0	4.67	12.8	39.9	85.4	27.4	32.1	13.7	2.4	3.9	35.4	145	20.5	A/S	A/C_S	A/S	A/S	A(-)/S	positive	negative	1.43296929087441	-2	10-14y	-1.46	16.8370986920333	mild	non-anemic
4088	F	11.589	(aa/aa)	wt/HbS	40.419	17.78234	10.1	18.32	0.49	0.64	2.12	2	0	0	0	4.67	12.5	37.3	79.9	26.8	33.5	13.4	6.3	4	25	140	18	A/S	A/C_S	A/S	A/S	A(-)/S	negative	negative	-1	-2	10-14y	-1.71	12.7551020408163	mild	non-anemic
4138	F	11.663	(aa/aa)	wt/HbS	34.163	2.59394	10.47	15.13	0.51	0.91	2.12	6	1e-04	0	0	4.97	13.1	39.3	79.1	26.4	33.3	14.7	8.7	4.3	35	147	20	A/S	A/C_S	A/S	A/S	A(-)/S	negative	negative	-1	-2	10-14y	-0.77	16.1969549724652	normal	non-anemic
4147	F	12.09	(aa/aa)	wt/HbS	29.27	16.0915	73.85	14.36	2.71	10.27	2.12	3	1e-04	0	0	4.52	12.2	36.5	80.8	27	33.4	12.8	4.5	4.2	31	141	19	A/S	A/C_S	A/S	A/S	A(-)/S	negative	negative	-1	-2	10-14y	-1.42	15.5927770232886	mild	non-anemic
4176	M	11.644	(aa/aa)	wt/HbS	80	6.0618	192.86	22.77	8.42	11.01	5.65	0	0	51	23	2.19	6.1	20	91.3	27.9	30.5	29.8	14.7	10.2	38.7	150.5	17	A/S	A/C_S	A/S	A/S	A(-)/S	negative	positive	-1	1.70765532353119	10-14y	-2.43	17.0859041290935	moderate	anemic
5093	F	35.677	(aa/aa)	wt/HbS	32.389	1.686425	13.56	11.84	0.43	0.2	2.12	2	0	0	0	4.4	12.9	38.1	86.6	29.3	33.9	12.9	2	3.6	52	159	26	A/S	A/C_S	A/S	A/S	A(-)/S	negative	negative	-1	-2	15+y	NA	20.5688066136624	normal	non-anemic
5112	F	68.699	(aa/aa)	wt/HbS	30.477	1.37322	7.8	20.68	1.92	0.42	2.12	6	1e-04	1	0	9.03	21.9	70.8	78.4	24.3	30.9	17.1	9	7.3	47	158	24	A/S	A/C_S	A/S	A/S	A(-)/S	negative	negative	-1	-2	15+y	NA	18.8271110398974	normal	non-anemic
5114	F	55.693	(aa/aa)	wt/HbS	41.681	10.7205	66.6	21.6	2.01	10.77	2.12	NA	NA	NA	NA	4.23	11.5	35.6	84.2	27.2	32.3	13	2.7	3.6	64	169	29	A/S	A/C_S	A/S	A/S	A(-)/S	NA	NA	NA	NA	15+y	NA	22.4081789853296	normal	anemic
5139	F	33.74	(aa/aa)	wt/HbS	22.104	6.399195	69.06	455	1.04	0.67	2.12	5	1e-04	0	0	3.63	11.7	34.4	94.8	32.2	34	11.8	0.5	2.8	54	163	29	A/S	A/C_S	A/S	A/S	A(-)/S	negative	negative	-1	-2	15+y	NA	20.3244382551093	normal	anemic
5162	F	28.753	(aa/aa)	wt/HbS	36.011	25	71.51	39.71	1.92	10.31	2.12	2	1e-04	0	0	4.47	12.7	37.4	83.7	28.4	34	12.8	2.3	3.7	60.3	154	30	A/S	A/C_S	A/S	A/S	A(-)/S	negative	negative	-1	-2	15+y	NA	25.4258728284702	normal	non-anemic
5171	F	48.773	(aa/aa)	wt/HbS	23.878	6.60027	11.96	15.13	1.12	0.98	2.12	2	1e-04	0	0	4.6	13.2	40.1	87.2	28.7	32.9	13.2	2	3.7	41	159	22	A/S	A/C_S	A/S	A/S	A(-)/S	negative	negative	-1	-2	15+y	NA	16.2177129069261	moderate	non-anemic
5177	M	78.805	(aa/aa)	wt/HbS	35.737	7.686915	78.1	14.05	4.85	6.05	2.12	519	0.0112	0	0	4.66	13.5	41.5	89.1	29	32.5	13.6	1.6	3.7	56.5	179	23	A/S	A/C_S	A/S	A/S	A(-)/S	positive	negative	2.71525102887885	-2	15+y	NA	17.6336568771262	mild	non-anemic
1031	M	2.052	3.7 kb (-a/aa)	wt/HbS	48.594	3.54948	8.01	41.21	2.04	59.55	2.12	5391	0.1193	0	0	4.44	9.9	30.1	67.8	22.3	32.9	19.2	37.6	3.4	8	79	13	A-/S	A-/C_S	A-/S	A-/S	A(-)/S	positive	negative	3.73167738767085	-2	2-4y	-2.02	12.8184585803557	moderate	anemic
2079	M	4.751	3.7 kb (-a/aa)	wt/HbS	38.357	29.3755	9.46	8.02	0.67	3.84	2.12	35	6e-04	0	0	5.34	12.1	37.6	70.4	22.7	32.2	14.6	24.1	3.5	15	103	14	A-/S	A-/C_S	A-/S	A-/S	A(-)/S	positive	negative	1.54530711646582	-2	2-4y	-1.93	14.1389386370063	mild	non-anemic
2108	M	3.912	3.7 kb (-a/aa)	wt/HbS	33.023	11.5758	74.24	14.92	3.02	4.72	2.12	110	0.0025	51	12	4.37	10.3	32.6	74.6	23.6	31.6	13.5	13	3.6	16	98	15	A-/S	A-/C_S	A-/S	A-/S	A(-)/S	positive	positive	2.04178731897175	1.70765532353119	2-4y	-0.87	16.6597251145356	normal	anemic
2109	M	4.679	3.7 kb (-a/aa)	wt/HbS	52.378	17.44899	16.07	24.56	0.59	11.03	2.12	0	0	2	1	3.85	11	34.1	88.6	28.6	32.3	14.2	2	3.3	15	96	16	A-/S	A-/C_S	A-/S	A-/S	A(-)/S	negative	positive	-1	0.303196057420489	2-4y	-0.29	16.2760416666667	normal	non-anemic
2184	M	2.255	3.7 kb (-a/aa)	wt/HbS	80	0.935565	7.8	7.24	0.46	3.34	2.12	5	1e-04	0	0	4.14	10.1	31.2	75.4	24.4	32.4	15.7	14.3	3.2	12.7	79	16	A-/S	A-/C_S	A-/S	A-/S	A(-)/S	negative	negative	-1	-2	2-4y	0.55	20.3493029963147	normal	anemic
3085	F	5.323	3.7 kb (-a/aa)	wt/HbS	80	13.402425	17.24	10.18	0.68	0.86	2.12	5	1e-04	0	0	4.53	10.8	33.5	74	23.8	32.2	13.8	15.1	3.8	15.6	131	17	A-/S	A-/C_S	A-/S	A-/S	A(-)/S	negative	negative	-1	-2	5-9y	0	9.09037934852281	normal	anemic
3101	F	5.773	3.7 kb (-a/aa)	wt/HbS	37.896	1.95	8.62	11.23	0.46	5.38	2.12	4	1e-04	1	0	4.32	11.1	34.3	79.4	25.7	32.4	14.6	7.1	3.7	15	111	15	A-/S	A-/C_S	A-/S	A-/S	A(-)/S	negative	negative	-1	-2	5-9y	-1.49	12.1743364986608	mild	anemic
4022	M	12.762	3.7 kb (-a/aa)	wt/HbS	28.579	7.15104	52.53	11.51	0.66	4.15	2.12	3	1e-04	0	0	4.7	12.2	36.8	78.3	26	33.2	12	5.5	4.2	34.9	147	19	A-/S	A-/C_S	A-/S	A-/S	A(-)/S	negative	negative	-1	-2	10-14y	-1.78	16.1506779582581	mild	non-anemic
4028	M	10.701	3.7 kb (-a/aa)	wt/HbS	31.388	17.70794	39.22	12.14	0.49	0.87	2.12	NA	NA	NA	NA	4.81	12.3	37.6	78.2	25.6	32.7	14.2	8.8	4.3	29.7	136	19	A-/S	A-/C_S	A-/S	A-/S	A(-)/S	NA	NA	NA	NA	10-14y	-0.73	16.0575259515571	normal	non-anemic
4154	M	14.181	3.7 kb (-a/aa)	wt/HbS	43.284	1.684005	56.03	21.69	0.63	7.42	2.12	244	0.0052	39	8	4.62	11	34.7	75.1	23.8	31.7	13.8	12.4	3.9	35	145	20	A-/S	A-/C_S	A-/S	A-/S	A(-)/S	positive	positive	2.38756777941719	1.59117595031179	10-14y	-2.09	16.6468489892985	moderate	anemic
4196	F	10.748	3.7 kb (-a/aa)	wt/HbS	43.528	3.16	42.6	5.67	0.42	2.66	2.12	67	0.0014	0	0	4.65	11.8	36.8	79.1	25.4	32.1	12.5	5.7	4	23	133	16	A-/S	A-/C_S	A-/S	A-/S	A(-)/S	positive	negative	1.82672252016899	-2	10-14y	-2.52	13.0024308892532	moderate	non-anemic
5001	M	16.162	3.7 kb (-a/aa)	wt/HbS	NA	NA	NA	NA	NA	NA	NA	17	3e-04	3	1	5.77	14.7	45.5	78.9	25.5	32.3	13.6	7.3	5	60.8	173	15	A-/S	A-/C_S	A-/S	A-/S	A(-)/S	negative	positive	-1	0.478566495593843	15+y	-6.08	20.3147448962545	severe	non-anemic
5002	F	81.523	3.7 kb (-a/aa)	wt/HbS	NA	NA	NA	NA	NA	NA	NA	9	2e-04	2	0	4.75	12	38	80	25.3	31.6	17.8	11.8	4	41.7	164	16	A-/S	A-/C_S	A-/S	A-/S	A(-)/S	negative	positive	-1	0.303196057420489	15+y	NA	15.5041641879833	severe	non-anemic
5028	F	90.586	3.7 kb (-a/aa)	wt/HbS	28.569	5.039295	72.08	19.2	1.44	102	2.12	9	2e-04	0	0	4.4	12.2	37.5	85.2	27.7	32.5	13	3	3.8	42.2	146	23	A-/S	A-/C_S	A-/S	A-/S	A(-)/S	negative	negative	-1	-2	15+y	NA	19.7973353349597	normal	non-anemic
5072	M	74.633	3.7 kb (-a/aa)	wt/HbS	17.411	25	524.32	9.51	1.63	0.2	2.12	10	2e-04	0	0	4.99	13.8	41.1	82.4	27.7	33.6	13.6	4.8	4.3	53	163	23	A-/S	A-/C_S	A-/S	A-/S	A(-)/S	negative	negative	-1	-2	15+y	NA	19.9480597689036	normal	non-anemic
5110	F	50.688	3.7 kb (-a/aa)	wt/HbS	29.652	8.96504	17.29	5.35	0.42	0.2	2.12	3	1e-04	0	0	6.82	17.5	56.2	82.4	25.7	31.1	13.3	3.8	5.8	47	166	24	A-/S	A-/C_S	A-/S	A-/S	A(-)/S	negative	negative	-1	-2	15+y	NA	17.056176513282	mild	non-anemic
5194	F	25.792	3.7 kb (-a/aa)	wt/HbS	16.319	8.497185	144.77	3.19	2.7	0.65	2.12	1	0	0	0	3.81	9.8	30.2	79.3	25.7	32.5	12.7	4.9	3.5	51.8	166	25	A-/S	A-/C_S	A-/S	A-/S	A(-)/S	negative	negative	-1	-2	15+y	NA	18.7980839018726	normal	anemic
1133	F	2.164	(aa/aa)	HbC/HbC	80	6.695685	61.91	27.2	2.62	3.52	2.12	NA	NA	NA	NA	2.68	8	23	85.8	29.9	34.8	18.8	8.7	3.4	12	78	15.2	A/CC	A/CC_CS	A/CC_CS	rarer traits	rarer traits	NA	NA	NA	NA	2-4y	0.14	19.723865877712	normal	anemic
2013	M	3.359	(aa/aa)	HbC/HbC	NA	NA	NA	NA	NA	NA	NA	3228	0.0858	0	0	3.82	9.9	27.2	71.2	25.9	36.4	15.4	23.4	3.2	13.3	88	15	A/CC	A/CC_CS	A/CC_CS	rarer traits	rarer traits	positive	negative	3.50894697982187	-2	2-4y	-0.72	17.1745867768595	normal	anemic
2066	M	2.953	(aa/aa)	HbC/HbC	80	18.630975	60.16	21.87	3.06	42.48	4.09	2817	0.0699	0	0	3.97	10.3	29.1	73.3	25.9	35.4	14.6	17.5	3.1	15	96	16	A/CC	A/CC_CS	A/CC_CS	rarer traits	rarer traits	positive	negative	3.44980226362665	-2	2-4y	0.23	16.2760416666667	normal	anemic
3006	F	8.403	(aa/aa)	HbC/HbC	NA	NA	NA	NA	NA	NA	NA	470	0.0143	0	0	3.32	9.5	26.8	80.7	28.6	35.4	15	7.9	3.5	20.9	117	17	A/CC	A/CC_CS	A/CC_CS	rarer traits	rarer traits	positive	negative	2.67219025118825	-2	5-9y	-0.99	15.2677332164512	normal	anemic
3019	F	6.849	(aa/aa)	HbC/HbC	53.172	5.67234	108.64	49.24	2.62	39.55	3.29	10261	0.3147	0	0	3.22	10.4	27.4	85.1	32.3	38	NA	13	9.9	22	125	20	A/CC	A/CC_CS	A/CC_CS	rarer traits	rarer traits	positive	negative	4.01119392006653	-2	5-9y	1.04	14.08	normal	anemic
3040	M	9.819	(aa/aa)	HbC/HbC	47.89	16.8815	42.9	34.47	1.07	9.98	2.12	1649	0.0386	0	0	4.32	10.7	29.1	67.4	24.8	36.8	14.3	34.6	2.5	24.6	124	18	A/CC	A/CC_CS	A/CC_CS	rarer traits	rarer traits	positive	negative	3.21724699168539	-2	5-9y	-0.92	15.9989594172737	normal	anemic
5185	M	35.386	(aa/aa)	HbC/HbC	50.362	18.032925	37.73	35.35	3.43	45.23	3.54	5410	0.1004	0	0	5.34	13.6	37.4	70	25.5	36.4	14.6	25	3.5	49	158	27	A/CC	A/CC_CS	A/CC_CS	rarer traits	rarer traits	positive	negative	3.73320529265681	-2	15+y	NA	19.6282647011697	normal	non-anemic
5189	F	53.808	(aa/aa)	HbC/HbC	41.461	12.99625	84.8	14.69	0.67	1.47	2.12	0	0	0	0	4.34	10.8	30	69.1	24.9	36	14.8	28.3	2.8	48.6	161.5	25.5	A/CC	A/CC_CS	A/CC_CS	rarer traits	rarer traits	negative	negative	-1	-2	15+y	NA	18.6333617690192	normal	anemic
1103	M	2.197	anti-3.7 (aaa/aa) OR (aaa/aaa)	wt/wt	46.405	14.11608	13	25.08	0.74	32.11	2.12	368	0.0087	0	0	4.3	10.6	33.8	78.6	24.7	31.4	16.8	11.3	3.6	12	86	17	anti-3.7/B	rarer traits	rarer traits	rarer traits	rarer traits	positive	negative	2.56596581744667	-2	2-4y	1.36	16.2249864791779	normal	anemic
2039	F	2.627	anti-3.7 (aaa/aa) OR (aaa/aaa)	wt/wt	55.329	1.95	16.54	17.24	1.8	1.84	2.12	NA	NA	NA	NA	4.14	10.1	32.2	77.8	24.4	31.4	17.5	14	3.4	12.2	87	16	anti-3.7/B	rarer traits	rarer traits	rarer traits	rarer traits	NA	NA	NA	NA	2-4y	0.46	16.1183775928128	normal	anemic
3010	M	7.493	anti-3.7 (aaa/aa) OR (aaa/aaa)	wt/wt	NA	NA	NA	NA	NA	NA	NA	6775	0.1441	0	0	4.72	12.3	38.2	80.9	26.1	32.2	15.2	6.9	4.1	19	118	15	anti-3.7/B	rarer traits	rarer traits	rarer traits	rarer traits	positive	negative	3.83091570974979	-2	5-9y	-2.24	13.6455041654697	moderate	non-anemic
3034	M	5.929	anti-3.7 (aaa/aa) OR (aaa/aaa)	wt/wt	35.471	32.646	69.48	44.52	2.13	16.96	2.12	1889	0.0444	0	0	4.21	10.5	32.6	77.4	24.9	32.2	13.6	8.7	3.9	21.1	110	17	anti-3.7/B	rarer traits	rarer traits	rarer traits	rarer traits	positive	negative	3.27625494802173	-2	5-9y	0.01	17.4380165289256	normal	anemic
4110	F	12.378	anti-3.7 (aaa/aa) OR (aaa/aaa)	wt/wt	29.097	3.624835	51.27	16.81	0.42	7.76	2.12	138	0.0032	0	0	4.3	12.3	36.3	84.4	28.6	33.9	13.9	3	3.7	33	147	23	anti-3.7/B	rarer traits	rarer traits	rarer traits	rarer traits	positive	negative	2.14019367857863	-2	10-14y	0.09	15.2714146883243	normal	non-anemic
4126	F	11.66	anti-3.7 (aaa/aa) OR (aaa/aaa)	wt/wt	30.187	25	73.28	21.56	0.8	8.71	2.12	503	0.011	0	0	4.57	12.7	37.9	82.9	27.8	33.5	13.2	2.8	3.9	33	143	24	anti-3.7/B	rarer traits	rarer traits	rarer traits	rarer traits	positive	negative	2.70165431732575	-2	10-14y	0.63	16.1377084454008	normal	non-anemic
5023	F	16.523	anti-3.7 (aaa/aa) OR (aaa/aaa)	wt/wt	43.442	2.24916	10.55	15.9	0.95	4.27	2.12	16	4e-04	2	1	3.67	11.3	34.3	93.5	30.8	32.9	13.2	1.2	3.5	51.2	158	26	anti-3.7/B	rarer traits	rarer traits	rarer traits	rarer traits	negative	positive	-1	0.303196057420489	15+y	0.1	20.5095337285691	normal	anemic
2137	F	2.953	(aa/aa)	HbC/HbS	68.365	14.604075	94.06	20.22	0.57	1.88	2.12	9	3e-04	0	0	3.79	9.7	27.6	72.8	25.6	35.1	15.1	18.3	2.9	11.5	87.5	15.5	A/CS	A/CC_CS	A/CC_CS	rarer traits	rarer traits	negative	negative	-1	-2	2-4y	-0.09	15.0204081632653	normal	anemic
2163	F	2.033	(aa/aa)	HbC/HbS	41.46	11.44161	31.25	25.01	2.92	5.97	2.12	7	2e-04	0	0	4.08	10.8	33.6	82.4	26.5	32.1	13.5	4.5	3.5	10.1	82	16	A/CS	A/CC_CS	A/CC_CS	rarer traits	rarer traits	negative	negative	-1	-2	2-4y	0.86	15.0208209399167	normal	anemic
4052	F	14.551	(aa/aa)	HbC/HbS	52.502	20.895965	126.87	14.31	3.52	1	2.12	2	0	0	0	4.12	11.4	31.3	76	27.7	36.4	14.7	12.3	3.4	34.6	154	19	A/CS	A/CC_CS	A/CC_CS	rarer traits	rarer traits	negative	negative	-1	-2	10-14y	-2.53	14.589306797099	moderate	anemic
4099	M	11.603	(aa/aa)	HbC/HbS	54.503	16.699985	23.94	12.14	0.64	3.39	2.12	0	0	0	0	5.01	11	32.3	64.5	22	34.1	16	45	2	29	135	17	A/CS	A/CC_CS	A/CC_CS	rarer traits	rarer traits	negative	negative	-1	-2	10-14y	-2.41	15.9122085048011	moderate	anemic
4162	F	14.8	3.7 kb (-a/aa)	HbC/HbS	74.995	2.1918	56.14	19.32	0.8	0.89	2.12	12	2e-04	1	0	4.84	11.3	32.2	66.5	23.3	35.1	16.2	37.3	2.5	63	157	30	A-/CS	A-/CC_CS	A-/CC_CS	rarer traits	rarer traits	negative	negative	-1	-2	10-14y	1.33	25.5588462006572	normal	anemic
5126	M	25.386	3.7 kb (-a/aa)	HbC/HbS	80	2.560155	115.01	16.83	1.39	2.07	2.12	0	0	1	0	5.61	13.1	37.8	67.4	23.4	34.7	17.7	35	3	52	164	27	A-/CS	A-/CC_CS	A-/CC_CS	rarer traits	rarer traits	negative	negative	-1	-2	15+y	NA	19.3337299226651	normal	non-anemic
2031	M	5.027	--(FIL) AND -3.7 kb (--/-a)	wt/wt	34.46	22.056	108.86	19.36	0.42	10.2	2.12	897	0.018	0	0	5.02	12.7	38.6	76.9	25.3	32.9	13.8	9.2	4.4	27.7	133	18	HbH/B	rarer traits	rarer traits	rarer traits	rarer traits	positive	negative	2.9528408566757	-2	5-9y	0.97	15.659449375318	normal	non-anemic
2199	F	2.71	anti-3.7 (aaa/aa) OR (aaa/aaa)	wt/HbC	57.942	1.249995	7.8	16.32	1.92	31.75	2.12	4846	0.102	0	0	4.82	10	31.3	64.9	20.7	31.9	19.4	45.7	2.4	11	78	14.8	anti-3.7/C	rarer traits	rarer traits	rarer traits	rarer traits	positive	negative	3.68539237162569	-2	2-4y	-0.53	18.0802103879027	normal	anemic
3179	F	6.685	4.2 kb (-a/aa)	wt/HbC	45.876	2.412255	58.12	25.42	0.76	6.45	2.12	30	6e-04	0	0	5.09	10.9	34.1	67	21.4	32	16.3	36.6	2.6	21	123	16.5	A-(4.2)/C	A-/C_S	A-/C	A-/C	A(-)/C	positive	negative	1.47856649559384	-2	5-9y	-0.73	13.8806266111442	normal	anemic
4181	F	10.74	--(FIL) (--/aa)	wt/wt	58.653	10.429605	69.37	32.04	10.28	25.8	14.64	1069	0.0283	0	0	3.78	10.8	31.9	84.4	28.6	33.9	15.1	4.2	3.3	38.4	130	17.5	A0(FIL)/B	rarer traits	rarer traits	rarer traits	rarer traits	positive	negative	3.02901832954648	-2	10-14y	-1.6	22.7218934911243	mild	anemic
5055	M	16.562	4.2 kb (-a/aa)	HbC/HbC	51.024	12.647	20.15	19.11	0.84	4.25	2.12	379	0.0076	0	0	5.01	11.4	31.1	62.1	22.8	36.7	15.2	54.3	1.5	48	152	24	A-(4.2)/CC	A-/CC_CS	A-/CC_CS	rarer traits	rarer traits	positive	negative	2.57875378442643	-2	15+y	-1.42	20.7756232686981	mild	anemic
5063	F	59.608	-3.7 AND anti-3.7 (-a/aaa)	wt/wt	16.849	28.768	49.6	10.89	0.46	0.33	2.12	12	2e-04	0	0	4.68	12.7	39.4	84.2	27.1	32.2	13.6	4.2	3.8	47	163	24	A-,anti-3.7/B	A/B (=wt)	A/B (=wt)	A/B	A/B	negative	negative	-1	-2	15+y	NA	17.6897888516692	mild	non-anemic
5065	F	35.595	3.7 kb (-a/aa)	HbC/HbC	33.47	13.46283	39.76	16.05	2.23	3.68	2.12	0	0	0	0	4.6	10.2	28.9	62.8	22.2	35.3	18.2	49.6	1.6	44	145	27	A-/CC	A-/CC_CS	A-/CC_CS	rarer traits	rarer traits	negative	negative	-1	-2	15+y	NA	20.9274673008323	normal	anemic
5133	F	38.778	--(THAI) (--/aa)	wt/wt	63.233	32.0285	94.47	40.66	6.12	108	14.73	1159	0.0293	0	0	4	12.3	36.2	90.5	30.8	34	13.7	1.3	3.7	50	162	26	A0(THAI)/B	rarer traits	rarer traits	rarer traits	rarer traits	positive	negative	3.06412090582962	-2	15+y	NA	19.0519737844841	normal	non-anemic
